# Supplementary material for: Single-cell transcriptome analysis indicates fatty acid metabolism-mediated metastasis and immunosuppression in male breast cancer
Source: Nat Commun. 2023 Sep 11;14:5590. doi: 10.1038/s41467-023-41318-2 (PMC10495415; doi:10.1038/s41467-023-41318-2)
Supplement: Supplementary file 4 — Supplementary Data 1-12 [file 41467_2023_41318_MOESM4_ESM.xlsx]

## Sheet: Supplementary data 1
Supplementary data 1. Clinical characteristics of MBC and FBC patients.
	ID	Gender	Treatment status	Age	ER	PR	HER2 IHC	HER2 FISH	KI67	Clinical IHC	Tissue Size	TNM	Source
sample1	MBC1	male	Naïve	75	80% 2+	70% 2+	2+	Non-Amplified	0.3	ER+	2.1*1.3cm	T2N0M0	In house
sample2	MBC2	male	Naïve	60	65% 3+	75% 2-3+	-	Non-Amplified	0.2	ER+	3.8*2.5cm	T2N1M0	In house
sample3	MBC3	male	Naïve	67	85% 2+	70% 2+	-	Non-Amplified	0.4	ER+	5.5*4.5cm	T3N2M0	In house
sample4	MBC4	male	Naïve	76	85% 2+	80% 2+	-	Non-Amplified	0.3	ER+	2.4*1.2cm	T2N0M0	In house
sample5	MBC5	male	Naïve	53	90% 3+	50% 2+	-	Non-Amplified	0.1	ER+	1.2*1.0cm	T1N0M0	In house
sample6	MBC6	male	Naïve	53	95% 3+	30% +	-	Non-Amplified	0.05	ER+	0.8*0.8cm	T1N1M0	In house
sample7	FBC1	female	Naïve	52	90% 3+	60% 3+	2+	Non-Amplified	0.4	ER+	2*1.8cm	T2N0M0	In house
sample8	FBC2	female	Naïve	67	95% 3+	-	+	Non-Amplified	0.75	ER+	1.5*1.2cm	T1N0M0	In house
sample9	FBC3	female	Naïve	50	90% 3+	90% 3+	2+	Non-Amplified	0.1	ER+	NA	pT1c, N1a, Mx	GSE176078
sample10	FBC4	female	Naïve	82	80% 2+	80% 2+	-	Non-Amplified	0.1	ER+	NA	pT2, N2a	GSE176078
sample11	FBC5	female	Naïve	57	95% 2-3+	95% 2-3+	-	Non-Amplified	0.5	ER+	NA	pT2, N0	GSE176078
sample12	FBC6	female	Naïve	85	100% 3+	95% 3+	+	Non-Amplified	0.04	ER+	NA	pT2, N1(sn), Mx	GSE176078
sample13	FBC7	female	Naïve	88	90% 3+	30% 2+	+	Non-Amplified	0.1	ER+	NA	pT4b, Nx	GSE176078
sample14	FBC8	female	Treated	52	95% 2+	80% 2+	2+	Non-Amplified	0.75	ER+	NA	pT3, pN2a, pMx, Stage IIIA	GSE176078
sample15	FBC9	female	Naïve	54	95% 3+	~5% 3+	2+	Non-Amplified	0.15	ER+	NA	pT3, N1a, Mx	GSE176078
sample16	FBC10	female	Naïve	58	100% 2-3+	80% 2-3+	-	Non-Amplified	0.5	ER+	NA	pT3, N1, Mx	GSE176078
sample17	FBC11	female	Naïve	55	100% 3+	100% 3+	-	Non-Amplified	0.2	ER+	NA	pT3, pN0 (i+)	GSE176078
sample18	FBC12	female	Naïve	42	95% 2+	95% 3+	+	Non-Amplified	0.05	ER+	NA	pT3, pN3, pMx, Stage IIIA	GSE176078
sample19	FBC13	female	Naïve	47	95% 3+	70% 2+	2+	Non-Amplified	0.1	ER+	NA	pT2, pN0 (i+),Stage IIB	GSE176078

## Sheet: Supplementary data 2
Supplementary data 2. Statistical analysis of clinical information.
	male(n=6)	female(n=13)	p-value
Age, median (IQR)*	63.5(54.8-73)	55(52-67)	0.4293
HER2
	2+ (n=1)	2+ (n=5)	0.1625
	+ (n=0)	+ (n=4)
	- (n=5)	- (n=4)
Ki67 (%), median (IQR)*	25(12.5-30)	15(10-50)	0.9293
T Stage
	T1 (n=2)	T1 (n=2)	0.7007
	T2 (n=3)	T2 (n=5)
	T3 (n=1)	T3 (n=5)
	T4 (n=0)	T4 (n=1)
*IQR: interquartile range
All statistical tests carried out were two-sided Wilcoxon rank-sum test and Fisher's exact test.

## Sheet: Supplementary data 3
Supplementary data 3. The summary of cell number in each sample.
	ID	Before filtering	After filtering	B cell	Plasma cell	Capillary endothelial cell	Venous endothelial cell	Arterial endothelial cell	Cancer cell	Fibroblast	CAFs	Macrophage	Mast	T cell
sample1	MBC1	9249	7039	445	23	183	91	105	2455	232	319	1550	169	1467
sample2	MBC2	13888	12783	6	7	14	34	11	11840	183	84	351	30	223
sample3	MBC3	10939	10601	25	3	21	28	7	8621	13	27	369	17	1470
sample4	MBC4	4192	3200	3	8	19	21	9	2628	21	21	362	9	99
sample5	MBC5	18227	17494	2	1	181	267	86	10854	92	196	5692	20	103
sample6	MBC6	2083	1911	9	6	37	204	32	872	136	126	453	16	20
sample7	FBC1	6465	5738	990	120	99	238	68	712	296	155	1236	34	1790
sample8	FBC2	7754	7233	153	593	83	101	50	1794	180	178	607	166	3328
sample9	FBC3	631	631	52	0	10	25	10	196	27	5	42	1	263
sample10	FBC4	2327	2327	87	208	24	45	16	299	64	15	149	25	1395
sample11	FBC5	2531	2471	99	70	68	80	50	98	358	113	72	6	1457
sample12	FBC6	3764	3764	57	0	59	107	22	2344	85	133	265	3	689
sample13	FBC7	5789	5789	115	9	109	141	52	4000	148	273	353	50	539
sample14	FBC8	4451	4451	60	85	17	54	30	99	89	174	239	9	3595
sample15	FBC9	631	631	5	32	44	104	34	198	48	41	57	8	60
sample16	FBC10	1138	1122	0	0	20	39	20	665	35	25	107	0	211
sample17	FBC11	8609	8552	102	55	625	1845	317	1487	1935	1275	267	13	631
sample18	FBC12	4409	4197	7	42	259	484	217	1876	511	364	90	55	292
sample19	FBC13	3961	3900	75	94	73	45	103	2305	628	71	238	10	258
Total		111038	103834	2292	1356	1945	3953	1239	53343	5081	3595	12499	641	17890

## Sheet: Supplementary data 4
Supplementary data 4. Gene signatures related to cancer metastasis.
Cell migration	EMT	Angiogenesis
EDN1	COL3A1	VCAN
JAG1	COL5A2	POSTN
PODXL	COL5A1	FSTL1
TPM1	FBN1	LRPAP1
HMOX1	COL1A1	STC1
FURIN	FN1	LPL
LAMB1	COL6A3	VEGFA
RBPJ	SERPINE1	PF4
THBS1	COL1A2	THBD
SDAD7	COL4A1	FGFR1
	COL4A2	TNFRSF21
	VCAN	CCND2
	IGFBP3	COL5A2
	TGFBI	ITGAV
	SPARC	SERPINA5
	LUM	KCNJ8
	LAMC1	APP
	LOX	JAG1
	LAMC2	COL3A1
	CTGF	SPP1
	TAGLN	NRP1
	COL7A1	OLR1
	LOXL2	PDGFA
	COL6A2	PTK2
	ITGAV	SLCO2A1
	THBS2	PGLYRP1
	COL16A1	VAV2
	NNMT	S100A4
	TPM1	MSX1
	CDH2	VTN
	MMP2	TIMP1
	COL11A1	APOH
	THBS1	PRG2
	FAP	JAG2
	BGN	LUM
	SERPINH1	CXCL6
	FSTL1
	POSTN
	THY1
	SPP1
	TNC
	TFPI2
	NID2
	ITGB5
	MMP3
	VIM
	LOXL1
	FBLN5
	COL12A1
	ELN
	CDH11
	COMP
	SPOCK1
	BMP1
	IL32
	LAMA3
	TIMP1
	QSOX1
	TIMP3
	VCAM1
	CYR61
	EDIL3
	CALD1
	MAGEE1
	FBLN1
	SGCB
	ECM1
	LAMA2
	FSTL3
	TPM2
	INHBA
	DAB2
	EMP3
	BASP1
	ITGA5
	MGP
	VEGFA
	CXCL1
	WNT5A
	SDC1
	PLOD2
	PCOLCE
	GREM1
	ITGB1
	COL5A3
	RHOB
	HTRA1
	FGF2
	SNTB1
	GADD45A
	MEST
	LRRC15
	TNFRSF11B
	CD59
	ACTA2
	EFEMP2
	MATN2
	PCOLCE2
	SERPINE2
	GPC1
	ABI3BP
	FUCA1
	SLIT3
	LAMA1
	PMEPA1
	COL8A2
	FBN2
	IGFBP2
	PFN2
	SDC4
	CD44
	GADD45B
	IL8
	GLIPR1
	ANPEP
	LEPRE1
	VEGFC
	MMP14
	SGCD
	PLOD1
	MATN3
	MYL9
	SLC6A8
	CALU
	PRRX1
	TNFRSF12A
	FMOD
	ID2
	GEM
	PLAUR
	MYLK
	TGFB1
	SFRP1
	PLOD3
	IL6
	APLP1
	FBLN2
	MSX1
	PTX3
	FZD8
	JUN
	FERMT2
	DKK1
	SNAI2
	DST
	TPM4
	DCN
	GJA1
	PMP22
	IGFBP4
	COPA
	LRP1
	ITGA2
	FLNA
	MFAP5
	PTHLH
	TGFBR3
	SFRP4
	LGALS1
	RGS4
	CDH6
	SAT1
	NT5E
	DPYSL3
	PPIB
	TGM2
	SGCG
	ITGB3
	PDLIM4
	CTHRC1
	ECM2
	CRLF1
	AREG
	IL15
	MCM7
	GAS1
	PRSS2
	CADM1
	OXTR
	SCG2
	CXCL6
	MMP1
	TNFAIP3
	CAPG
	CAP2
	MXRA5
	FOXC2
	NTM
	ENO2
	FAS
	BDNF
	ADAM12
	PVR
	CXCL12
	PDGFRB
	SLIT2
	NOTCH2
	GLT25D1
	GPX7
	WIPF1

## Sheet: Supplementary data 5
Supplementary data 5. The metabolic scores of each cancer cell cluster
	9	2	8	7	1	0	25	27	18	16	5	19	30	4	32	10	31	14	22	33	26	13	23	17	12	21	15	24	34	3	6	20	11	29	28	35
Glycolysis / Gluconeogenesis	0.865073	0.904072	0.968691	0.952845	1.05849	1.09221	1.07235	1.11112	1	0.782576	1.09252	0.852688	0.905095	0.895198	1	1.03905	1.09908	1.04049	1.04247	1.06471	1.21863	0.800005	0.939511	0.916474	1.09788	1.05043	0.839307	1.15199	1	1.05262	0.977151	1.13665	1.15208	1.0909	0.7613	1
Citrate cycle (TCA cycle)	0.842661	0.93981	1	0.952659	1.10765	1.12112	1.07729	1.07927	1	0.764594	1.10992	0.823367	0.903458	0.919744	1.12689	1.10413	1.12303	0.971459	1.04068	1	1.18072	0.79335	0.968748	0.927773	1.17239	1.07483	0.807944	1.13168	1	1.10448	1	1.11431	1.19979	1	0.701139	0.876779
Pentose phosphate pathway	0.896703	0.905872	1	0.96654	1.02853	1.07113	1.11415	1.11973	1.03999	0.8528	1.07109	0.910433	0.927167	0.880205	1.10219	1	1.12804	1.0254	0.952149	1.05803	1.23165	0.782357	0.899137	1	1.03867	1	0.802859	1.13716	1	1.11607	0.977008	1.11611	1.21036	1.06426	0.742972	0.885811
Pentose and glucuronate interconversions	0.895501	0.968398	1.06884	1	1.16017	1.20397	1.12929	0.930136	1.0657	0.815364	1.09537	0.846904	0.889646	0.938476	1	1.15039	1.15297	1	1.08135	1	1.16287	0.798407	1	0.790131	1.24694	1.06138	0.794642	1.15121	1	1.18897	0.939819	1.11203	1.16792	0.706243	0.652694	0.850519
Fructose and mannose metabolism	0.895517	0.909847	0.98263	0.950075	1.01349	1.02582	1.03974	1	1	0.836364	1.01812	0.879714	0.903737	0.919484	1.16847	1	1.07182	1	0.935805	1.09977	1.09901	0.892971	0.897223	0.900513	1.03899	0.976248	1.03861	1.07214	1	1.09212	1.05897	1.11333	1.14127	0.95439	0.909751	1.12142
Galactose metabolism	0.879015	0.955044	1	0.948651	1.07428	1.09977	1.06642	1.05695	1	0.801802	1.06974	0.897977	0.936328	0.949472	0.949984	1	1.08222	1.04479	1.0885	1.08354	1.12484	0.925981	0.959491	0.940165	1.08393	1.03117	1	1.13341	1.09239	0.964681	0.938087	0.960578	1.02591	0.900878	0.777514	1.12568
Ascorbate and aldarate metabolism	0.82941	1	1.1712	1	1.25532	1.15733	0.886442	1.05509	1.08933	0.793294	1.21023	0.80482	0.923255	1.1329	1.32346	1.08408	0.897417	0.766726	1.13347	0.663801	0.932368	0.891582	1.05142	0.780663	1.31942	1.16508	0.896314	1	0.700911	1.16878	0.944093	0.941474	1.12957	1.29977	0.688691	0.856368
Starch and sucrose metabolism	0.909123	0.975696	1	1	1.0487	1.05784	1	1.06628	1	0.790742	1.05711	0.941489	1	0.934007	1	1.0637	1	1	1	1.07123	1	0.911672	0.893165	0.934919	1.07004	1	1.08099	1	1	1.07378	1.08611	1.10713	1.12402	0.873262	0.872767	1
Amino sugar and nucleotide sugar metabolism	0.893917	0.951321	1	0.97316	1.06277	1.08974	1.03514	1.05317	1.04156	0.839804	1.06354	0.888534	0.918961	0.946622	1.08025	1.07019	1.09337	1	1	1	1.10765	0.870164	0.937782	0.924191	1.08346	1.02471	0.914917	1.09173	1	1.05713	0.974682	1.10111	1.10944	1	0.793436	1
Pyruvate metabolism	0.830415	0.929197	0.965254	0.931241	1.06699	1.07553	1.04153	1.02882	1	0.761137	1.05611	0.796547	0.888233	0.91232	1.2667	1.05468	1.12623	0.96905	1	1	1.25019	0.803655	0.944155	0.891263	1.10783	1.05005	0.888187	1.14968	0.924745	1.13527	1.06129	1.16849	1.18149	1	0.763956	1
Glyoxylate and dicarboxylate metabolism	0.847158	0.923164	0.968906	0.933448	1.04966	1.07403	1.08977	1	1	0.751489	1.03023	0.819793	0.884538	0.900026	1	1.02566	1.19593	0.951488	0.929658	1	1.27538	0.798177	0.928896	0.918114	1.10049	1	0.884809	1.20293	1	1.23316	1.1222	1.23114	1.2303	0.895026	0.792224	1
Propanoate metabolism	0.885862	0.979536	1	0.950023	1.11209	1.10824	1	1	1	0.812628	1.08935	0.856268	0.940758	0.974937	0.915763	1.11112	1	1	1.06466	1	1.04773	0.900765	1	1	1.16905	1.09537	0.974499	1.06755	1	1.04509	1	1.04286	1.08807	1	0.773247	1
Butanoate metabolism	0.886938	0.952942	0.975653	0.940171	1.03423	1.03395	1	1	0.976293	0.832137	1.0281	0.874268	0.920758	0.962927	1.11399	1.03634	1.04801	0.946523	0.973622	1	1.11186	0.881282	0.949852	0.974537	1.07675	1	0.975615	1.08495	1	1.16834	1.10689	1.10999	1.16654	1	0.881463	1
Inositol phosphate metabolism	0.925896	0.951135	1	0.948324	1	0.971072	1	1.03368	0.962839	0.850742	1.02672	0.911816	0.955197	1	1	0.972541	1	1	1	1	1.02377	1	0.91377	0.934236	1	1	1.18435	1	1	1.03973	1.11975	1.03179	1.04555	0.924633	0.949075	1.31998
Oxidative phosphorylation	0.833509	0.952192	0.981137	0.960324	1.08761	1.1601	1.1665	1.08207	1.02435	0.759425	1.09064	0.787664	0.86746	0.882654	1.16944	1.06401	1.20631	0.962686	1	1	1.22213	0.67588	1	0.829202	1.12896	1.08633	0.602677	1.19031	0.917035	1.2683	1.11354	1.28497	1.3352	1	0.648706	0.645977
Nitrogen metabolism	1.08553	1.04992	1.1812	1.06189	1.10494	1.11677	1.064	0.925333	1	0.906523	1.06462	1.10974	1.0866	1.04847	0.856921	0.905471	1	1.04405	0.937755	1	1	1	0.910545	0.812522	1.049	0.885815	0.955354	1	1	0.856446	0.879719	0.812304	0.854676	1.64788	0.676274	1
Sulfur metabolism	0.91013	0.946689	1	0.975187	1.09263	1.10157	1	1.11556	1.0551	0.806052	1.1145	0.892434	1	0.933612	1	1.07112	1.08286	1	1.06228	1	1	0.840209	0.942015	1	1.1504	1.03966	0.833597	1	1	1.13086	1	1.09436	1.12735	1	0.775669	1
Fatty acid biosynthesis	0.942367	0.941512	0.954673	0.973407	0.968874	1.0247	1.0904	0.914025	0.949195	0.808918	0.968353	0.849437	0.865648	0.920871	1	1	1	1.16655	0.91097	1.20948	1	1	0.857465	0.760177	1	0.903474	1.12652	1.04876	1.27007	1.16739	1.18048	1.05465	1.13286	0.788858	0.942698	1.2037
Fatty acid elongation	0.895515	0.959098	1	0.965403	1.0701	1.10172	1.08399	1.04371	0.971473	0.792081	1.07504	0.855327	0.936919	0.927469	1	1	1.11602	1.05611	1.02619	1.1166	1.18658	0.858296	0.931558	0.855105	1.12205	1.0243	0.915724	1.12352	1	1.12345	1	1.0635	1.16984	0.815458	0.762769	1
Fatty acid degradation	0.840764	0.960076	0.977261	0.947512	1.07678	1.09934	1.05037	1	1	0.755541	1.05459	0.818771	0.899822	0.957784	1	1.12683	1.09841	1	1	1	1.1681	0.873768	0.938337	0.901305	1.13881	1.06097	0.959174	1.09428	1	1.14152	1.08676	1.11238	1.14482	0.832158	0.820222	1
Synthesis and degradation of ketone bodies	0.848525	0.934368	1	0.929154	1.06338	1.05099	0.94315	1	1	0.796824	1.06284	0.867598	0.936106	0.966956	1.38193	1.07153	1	0.889587	0.942945	0.846648	1.10835	0.833378	1	1	1.10194	1.0588	0.9366	1.04935	1	1.22004	1.12585	1.14171	1.22496	1	0.842458	1
Steroid biosynthesis	0.905438	0.931325	0.97198	0.963766	1	1.05682	1.09395	1.04429	1	0.780949	1.05268	0.866279	0.913943	0.940181	1.05723	1	1.10393	1.08971	0.956028	1.10192	1.13061	0.94359	0.900781	0.831995	1.02528	0.962053	1.03952	1.10676	1	1.01674	1	1.0888	1.11254	0.907192	0.803393	1.19419
Primary bile acid biosynthesis	0.89511	0.968891	1	0.95225	1.03079	1.09507	1.04355	1	1	0.837645	1	0.868991	0.881061	0.938511	1.10316	1.02768	1	1	0.902855	1	1.08909	0.818637	0.962744	0.866421	1.06238	1	0.888006	1.13085	0.887421	1.24875	1.1636	1.1849	1.44732	1	0.860232	1
Steroid hormone biosynthesis	0.94491	0.944402	1.02927	0.980462	1.06192	1.08984	1.04895	1	1.03024	0.840271	1.0588	0.898144	0.871877	0.913823	1	1	1.06554	1.05445	0.917198	1.11906	1.12621	0.8286	0.910816	0.927846	1.10695	0.953674	0.869991	1.10709	1.11223	1.1256	0.972235	1	1.12898	1.27309	0.766379	1
Glycerolipid metabolism	0.91715	0.977773	1.01472	0.950575	1.04022	1.04288	1	1.1418	1	0.830849	1.07699	0.908985	0.946746	1	1.13284	1	1	0.937538	1	0.951433	1.03979	0.943622	0.954374	0.934411	1.03386	1.02956	1.05491	1.04623	0.916833	1.04641	1.07717	1.03221	1.09636	0.889531	0.896475	1.14348
Glycerophospholipid metabolism	0.905033	0.961436	1	0.962373	1.03315	1.02972	1.02874	1.03965	1	0.815967	1.04459	0.889293	0.912187	0.954162	1.17343	0.974212	1.03064	1	0.963343	1	1.04433	0.94003	0.900713	0.897038	1.03573	1	1.12237	1.044	1	1.04976	1.0855	1.06479	1.08467	0.880548	0.883404	1.19669
Ether lipid metabolism	0.889788	0.971819	1	0.961176	1.06123	1.06135	1	1.10117	1	0.838678	1.08842	0.870452	0.895578	0.972965	1.13726	1.03623	1.04927	0.955624	1	1	1.09379	0.887572	0.942697	0.946189	1.04759	1.05392	1	1.05802	1	1.0889	1.09291	1.09106	1.1762	0.879117	0.85725	1
Sphingolipid metabolism	0.877345	1	1.02728	0.958046	1.07804	1.06294	0.970232	1.07753	1.03536	0.782868	1.07466	0.862543	0.890501	1	1.23758	1.04327	1	0.924717	1	0.92378	1	0.928951	0.941716	0.86204	1.0819	1	1.06698	1	0.926558	1.16894	1.11958	1.11383	1.18106	0.881362	0.857711	1
Arachidonic acid metabolism	0.947527	0.914534	1	0.981332	1.02625	1.05415	1.0788	1	1	0.834911	1.02862	0.935877	0.938743	0.905566	1	0.967654	1.09529	1.10992	1.12441	1.14728	1.11755	0.882089	0.894585	1	1.02692	1	0.892724	1.11901	1.14137	1.02828	0.983563	1	1.10941	1	0.751716	1
Linoleic acid metabolism	0.926539	0.972147	1	1	1.03042	1.01774	1	1	1	0.857928	1.03215	0.920383	0.949132	0.969179	1.18386	1.02958	1	0.963188	0.9224	1	1	0.888384	0.937274	0.951328	1.08747	1	1	1	1	1.24898	1.1426	1.15032	1.2132	0.827942	0.925287	1
alpha-Linolenic acid metabolism	0.885635	0.913651	0.949553	0.935326	0.958172	1	1.08007	1	0.92864	0.784039	0.972431	0.838279	0.867999	0.91872	1	1.08407	1	1.11415	0.887249	1.13327	1	0.90552	0.87484	0.778403	1	0.898208	1.12683	1.05121	1.17914	1.19983	1.2112	1.43882	1.25943	0.756211	0.869409	1.18225
Biosynthesis of unsaturated fatty acids	0.914756	0.913937	0.947622	0.95439	1	1.05789	1.1849	0.944032	0.939669	0.77637	0.977533	0.811892	0.879191	0.884145	0.936017	0.942405	1.17075	1.23376	0.937592	1.33058	1.30224	0.876149	0.859136	0.70444	1.03873	0.89001	0.966498	1.21929	1.23673	1.13181	1.05267	1.09865	1.19276	0.725441	0.746318	1.21588
Purine metabolism	0.897123	0.943766	0.988237	0.963281	1.03818	1.04889	1.07776	1	1	0.809357	1.02492	0.871119	0.910906	0.92401	1.11331	1	1.13986	1	0.944079	1.05978	1.22535	0.843642	0.919019	0.929567	1.04624	1	0.907382	1.14879	1	1.11244	1.04829	1.13086	1.17699	0.950891	0.795882	1.04806
Pyrimidine metabolism	0.898027	0.935177	0.983922	0.971351	1.03181	1.04401	1.1048	1	1	0.810149	1.02261	0.879224	0.915811	0.913171	1.08924	0.970602	1.19036	1	0.955477	1.08151	1.31629	0.835068	0.91484	0.911469	1.03287	1	0.884269	1.20379	1	1.09333	1.01455	1.07713	1.12833	0.920255	0.776709	1.10009
Alanine, aspartate and glutamate metabolism	0.906308	0.974869	1	0.957303	1.08713	1.07739	1	1.02913	1	0.842099	1.07344	0.874466	0.919913	1.01423	1.10584	1.02314	1.04646	0.969849	1	1	1.04586	0.927938	0.972603	0.932161	1.11001	1.04203	1.04143	1.07163	1	1.08478	1.01322	1.03937	1.06741	0.903902	0.831604	1
Glycine, serine and threonine metabolism	0.896147	0.953013	1	1	1.08048	1.10159	1.12216	0.954116	1	0.83517	1.02474	0.892238	0.885217	0.947463	1	1.02257	1.17745	0.97253	0.889084	1	1.28795	0.826926	0.90405	0.955999	1.11022	1	0.853166	1.18389	1	1.16368	1.02053	1.15698	1.18503	1	0.778553	0.879078
Cysteine and methionine metabolism	0.857463	0.940931	0.981178	0.948311	1.04888	1.06059	1.07835	1	1	0.768915	1.03006	0.853571	0.930668	0.911992	1.04456	1.01913	1.13318	0.975063	0.958589	1	1.24493	0.826552	0.890973	0.961628	1.06282	1	0.946649	1.18507	1	1.14769	1.03627	1.1321	1.18963	1	0.779039	1
Valine, leucine and isoleucine degradation	0.857967	0.973242	1	0.938277	1.0847	1.08968	1	1	1	0.80079	1.06226	0.840056	0.894811	0.957349	0.950237	1.0957	1	0.965814	1	1	1.04148	0.888085	0.958059	0.929032	1.14182	1.03648	1	1.06259	1	1.21122	1.12435	1.1838	1.22462	0.916525	0.869961	1
Lysine degradation	0.86353	0.934546	0.949574	0.904512	0.971427	0.935078	1	1	0.939683	0.781792	0.971039	0.862228	0.895521	0.960244	1.04706	0.984637	1.06272	0.96445	0.946515	1	1.10776	0.978797	0.874568	0.933126	0.976877	0.951387	1.28218	1	1	1.09113	1.18307	1.08572	1.10426	0.890851	1	1.53835
Arginine biosynthesis	0.950092	0.938897	1.03285	0.975407	1.07499	1.13134	1.09249	1	1	0.869528	1.10088	0.938702	0.922334	0.977277	0.910026	0.960899	1.07997	1.05331	1	1.10631	1	0.90141	1	0.954008	1.09065	1.04119	0.972794	1.07929	1.11625	1.08527	0.955166	1	1.04396	0.899042	0.804633	1
Arginine and proline metabolism	0.885254	0.924522	1	0.964262	1.06409	1.06343	1.05773	1.05626	1	0.788893	1.05609	0.87091	0.959299	0.964912	1.35367	1.06619	1.07147	0.980955	1	1	1.12064	0.865928	0.931719	0.951943	1.05833	1	0.920513	1.1019	1	1.02908	1	1.0999	1.08994	0.911252	0.753644	1
Histidine metabolism	0.866064	1	1	0.944534	1.12447	1.06465	1	1	1	0.797144	1.10647	0.858775	0.907258	1.02987	0.91979	1.17406	1	0.932213	1.25636	0.919656	1	0.917048	1	0.88171	1.25652	1.14028	0.90811	1	1	1.06777	1	1	1.13225	1.0787	0.753845	1
Tyrosine metabolism	0.880036	0.951457	1	0.969106	1.10262	1.12676	1.10856	1.04276	1	0.799874	1.06817	0.84259	0.883513	0.90556	1	1.06955	1.18264	1	0.919929	1	1.10544	0.786576	0.944199	0.848898	1.17442	1.03793	0.747927	1.12221	1	1.26139	1.117	1.29756	1.39339	0.940788	0.735084	0.695948
Phenylalanine metabolism	0.947986	0.911322	0.978661	0.964576	1.06613	1.04481	1.16332	0.914937	0.906728	0.859553	0.958481	0.889193	0.882355	0.936445	1	0.956402	1.31284	1.06238	0.8851	1.10257	1.13624	0.780622	0.916782	0.742342	1.17325	0.890092	0.745429	1.09548	1	1.22711	1.14181	1.11093	1.2164	1.16768	0.913736	1
Tryptophan metabolism	0.849346	0.941948	0.976255	0.926929	1.04136	1.04002	1	1.11414	1	0.796904	1.04372	0.862678	0.920407	0.942339	1	1.23589	1	0.933124	1.11407	1	1.06068	0.868634	0.955382	1.03339	1.12487	1.05086	1	1.04548	0.853726	1.12093	1.06769	1.15704	1.16183	1	0.836011	1
beta-Alanine metabolism	0.866301	0.966926	0.983753	0.932835	1.07124	1.06131	1	1.03314	1.03194	0.789578	1.0603	0.856026	0.947417	0.960379	1	1.08821	1	0.966658	1.04291	1	1.03932	0.864901	0.95335	0.941691	1.12712	1.04476	0.939084	1.06319	0.884494	1.14171	1.08454	1.13196	1.1847	1.1461	0.831322	1
Phosphonate and phosphinate metabolism	0.887514	0.960028	1	1	1.1002	1.08808	1.07892	1	1.07569	0.801194	1.03347	0.840408	0.899228	0.970355	1.16891	1	1.13793	1.06209	1	1	1.14309	1	0.94413	0.848097	1.08844	1	1.07957	1.12592	1	1	1	0.891377	0.958676	0.840432	0.764964	1.24888
Selenocompound metabolism	0.911496	0.930798	1	0.939873	1.03279	1.03242	1.05382	1.08897	0.965751	0.838485	1.04321	0.890088	0.936446	0.958562	1.08074	1.02937	1.08716	1	1.03544	1.1039	1.07116	0.932696	0.928286	0.916731	1.06403	1	1	1.04289	1	1.03354	1	1.04969	1.05738	0.895605	0.859271	1.11271
D-Glutamine and D-glutamate metabolism	0.867626	0.874642	0.913573	0.848644	0.943796	0.900806	0.938309	1	0.877743	0.789903	0.938029	0.852645	0.91247	0.922844	1	0.952304	0.899416	0.950855	1	1	1	1	0.868768	0.904659	0.937151	0.937169	1.50441	0.947616	1	1.27583	1.36717	1.20831	1.22777	1	1.13085	1.31144
Glutathione metabolism	0.863954	0.928998	1	0.95575	1.06553	1.08068	1.13024	1.04298	1	0.771328	1.0833	0.849618	0.893609	0.920358	1.11469	1	1.2106	1	1	1.08715	1.24033	0.808397	0.923897	0.909372	1.10364	1.03852	0.849374	1.15138	1	1.13332	1.02969	1.06169	1.24668	0.880174	0.708018	0.884304
N-Glycan biosynthesis	0.871814	0.969977	0.979002	0.938425	1.03159	1.06523	1.04549	1.05694	1	0.781085	1.03805	0.867597	0.941397	0.948344	1.12216	1.05679	1.08979	0.95645	1	0.942919	1.10247	0.923127	0.941721	0.944236	1.05579	1	1	1.06633	0.933046	1.11802	1.06337	1.16274	1.16451	0.860974	0.807512	1.11875
Mucin type O-glycan biosynthesis	0.881169	1.09038	1.06486	0.96166	1.10066	1.08242	0.911521	1.047	1.03696	0.811058	1.08992	0.860939	0.929123	1.09768	1.14741	1.2405	0.945637	0.899036	1.03293	0.875494	1	1	1.03129	0.918266	1.13368	1.03536	1.12523	1	0.821075	0.959388	1	1.06998	1.04735	0.749832	0.83534	1.12867
Mannose type O-glycan biosynthesis	0.949313	0.979424	1	0.971419	1	1.01702	1.0553	1	1	0.868225	1	0.935584	0.9474	0.968432	1	1	1.07409	1.03467	0.941874	1.05465	1.03961	0.979275	0.925586	0.893477	1	1	1.10384	1.02764	1.08405	1	1.03075	1.02623	1.01831	0.879465	0.928272	1.22575
Other types of O-glycan biosynthesis	0.953344	0.985561	0.979461	0.96008	0.970808	0.967178	0.966773	1.0477	0.967782	0.867875	1	0.918961	1	1.02268	1.06504	1	1	1.02568	1	1.07185	0.955589	1.04259	0.938579	0.900379	0.945674	0.963995	1.26509	1	1	1	1.1182	1	1	0.856309	1	1.24901
Glycosaminoglycan biosynthesis - chondroitin sulfate / dermatan sulfate	0.935644	1	1.06459	1	1.0708	1.06822	1	1.14052	1.08449	0.826857	1.13919	0.918258	1	1	1	1.06614	1	1	1	1	1	1	1	0.935748	1.04009	1.04936	1	1	1	0.954382	0.958246	1.13299	1.11061	0.868122	0.811076	1
Glycosaminoglycan biosynthesis - heparan sulfate / heparin	0.915047	1	1	0.965048	1.05248	1.03053	1	1.07089	1	0.871959	1.0587	0.925797	0.961521	1	1.07309	1.06231	1	0.963949	1	1	1	0.968242	0.956326	0.957368	1.07043	1.03702	1.05994	1	1	1	1	1.07359	1.03758	0.909356	0.9101	1.10554
Glycosaminoglycan biosynthesis - keratan sulfate	0.976354	0.968806	1.06284	1	1.03992	1	1.04811	1.11121	1.03142	0.852232	1.0503	1	1	1.02809	1	1	1.11573	1.07364	0.949988	1.14259	1	1	0.925322	0.906643	1	1	1.07288	1	1	0.959621	0.918032	1	1	0.759929	0.832583	1.20333
Glycosaminoglycan degradation	0.891662	0.98136	1	0.949493	1.01942	1.01931	1	1.09679	0.973682	0.805253	1.05692	0.916088	1	1	1.19477	1.03917	1	1	1.06641	1	0.961893	1	0.9427	0.88723	1.02793	1	1.14757	1	1	1	1.05631	1.02944	1.02723	0.818082	0.887091	1.14409
Glycosylphosphatidylinositol (GPI)-anchor biosynthesis	0.884446	0.981798	1	0.947392	1.04971	1.07679	1.05828	1	1	0.801563	1.03929	0.867417	0.892595	0.954335	1.16915	1.02245	1.11849	1	0.936422	1	1.15644	0.913347	0.938676	0.873117	1.06862	1	1	1.13091	1	1.08591	1.04197	1.0869	1.12984	0.846485	0.801112	1.16545
Glycosphingolipid biosynthesis - lacto and neolacto series	1	1	1.08842	1.05329	1.09445	1.07829	1.06251	1.11872	1.1467	0.872851	1.10841	1	1	1	0.872016	1	1.11474	1.05763	1	1.13701	1.08311	0.920904	1	0.903333	1	1	0.907096	1.10969	1	0.942618	0.892191	0.891263	1	0.758331	0.743126	1
Glycosphingolipid biosynthesis - globo and isoglobo series	0.886202	1	1.05134	1	1.14582	1.11234	1	1	1	0.813191	1.06755	0.86844	0.929388	1.06315	1	1.0687	1	1	1.33273	0.9018	1.09735	1	1.07035	0.846454	1.13169	1	1.03979	1.1054	1	0.97115	1	1	0.964448	0.717139	0.799704	1.18837
Glycosphingolipid biosynthesis - ganglio series	0.943701	1	1	1	1.03077	1.04487	1	1	1	0.903487	1.03583	0.925851	0.954104	1	1	1.03366	1.0515	1	1.04405	1	1	0.973345	0.95027	0.969121	1	1	1	1	1	1	1	1.09428	1.034	0.875903	0.882584	1
Other glycan degradation	0.84692	0.980411	1	0.923318	1.03854	1.03933	1	1	1	0.80634	1.0419	0.863782	0.9248	0.967245	1.09012	1.0791	1	0.965754	1.07766	0.938438	1	0.965287	0.934231	0.88235	1.06539	1	1.20722	1	1	1.09721	1.13779	1.13592	1.10244	0.815706	0.966426	1.17389
Thiamine metabolism	0.886262	0.926806	1	1	1.0461	1.08367	1.09977	1.05038	1.0514	0.848002	1.03762	0.871374	0.904429	0.902736	1.24285	1	1.18905	1	0.877229	1	1.16717	0.777837	0.926577	0.888531	1.04938	1	0.83946	1.11786	1	1.21729	1.09185	1.20654	1.25377	0.881317	0.804948	0.799903
Riboflavin metabolism	0.904519	0.971324	1	1	1.05016	1.11058	1.0862	1.08974	1.12189	0.809402	1.06513	0.858	0.928293	0.900064	1	1	1.05634	1	1	1	1.07829	0.810688	0.909455	0.795095	1.03379	1	0.888952	1.10277	1	1.23183	1.08549	1.18704	1.28669	0.81215	0.782472	1
Vitamin B6 metabolism	0.925506	0.899847	1	1	1	1	1.20888	1	1.06184	0.818227	1.04258	0.906623	1	0.887944	1	0.930918	1.12784	1.14974	0.914715	1.27559	1.12276	0.910451	0.888454	1	1	1	1.07811	1.08028	1.186	1	1	1	1	0.724035	0.831376	1
Nicotinate and nicotinamide metabolism	0.873269	0.936996	1.01909	0.922732	1	0.962453	1	1.0691	1	0.811482	1	0.867052	0.910034	0.961603	1.06229	0.976129	1	0.910118	0.956009	1	1	0.94129	0.894558	0.949826	1	0.963845	1.14856	1	0.880463	1.17909	1.16863	1.11851	1.19952	1.09962	1	1.20803
Pantothenate and CoA biosynthesis	0.878687	0.966929	1	0.956153	1.08218	1.07992	1.03376	1.04293	0.972751	0.784337	1.0743	0.848623	0.870521	0.949594	1.0709	1.04886	1.06977	0.974606	1.02972	1	1.09303	0.881838	0.945014	0.870475	1.13439	1.06386	0.96671	1.07972	1	1.13259	1.0552	1.09731	1.15757	0.887534	0.8287	1
Folate biosynthesis	0.861428	0.940986	0.969072	0.934895	1	1.07507	1.15072	1	1	0.801159	1.02056	0.844911	0.883349	0.88733	1	1.04406	1.2051	0.975999	0.912305	1	1.25752	0.798101	0.963783	0.882951	1.03666	1	0.864227	1.1749	1	1.17329	1.11113	1.33713	1.29627	0.8196	0.790039	1
One carbon pool by folate	0.910144	0.907107	1	0.939489	1	0.982858	1.11752	1	0.93912	0.812379	0.973793	0.872773	0.943708	0.913443	1	0.953449	1.25688	1	0.917919	1.08099	1.63319	0.862544	0.87321	0.842673	1.02347	0.95439	0.936007	1.31852	1	1.06475	1	1	1.13435	0.805705	0.809767	1.15853
Retinol metabolism	0.874712	1	1	0.955241	1.07495	1.12136	1.04968	1.10126	1.0328	0.81402	1.11088	0.835533	0.891118	0.949885	1.13557	1.10142	1.07862	0.932739	1	0.896505	1.0588	0.824076	1	0.865688	1.1118	1.04236	0.901389	1.06131	0.836578	1.15323	1.02608	1.11373	1.20767	1.16535	0.730792	1
Porphyrin and chlorophyll metabolism	0.916373	0.944899	1	0.974362	1.05218	1.08695	1.0609	1.07993	1	0.825497	1.06113	0.877486	0.903559	0.914947	1	1.02366	1.11104	1.04147	1.08456	1.07915	1.0987	0.840916	0.936904	0.884172	1.09172	1.02405	0.897309	1.10686	1	1.13427	1	1.10164	1.1996	0.863605	0.799758	0.9076
Ubiquinone and other terpenoid-quinone biosynthesis	0.871078	0.964463	1	0.972521	1.06281	1.08651	1.09238	1	1.0501	0.818776	1.06655	0.823229	0.897972	0.943069	1.24428	1.07253	1.2719	0.95802	0.963443	1	1.27359	0.843708	1	0.813032	1.07708	1.06558	0.860046	1.1468	0.91407	1.09361	1	1.11351	1.10293	0.826742	0.79142	1
Terpenoid backbone biosynthesis	0.895737	0.918091	0.97563	0.933233	1.02535	1.04084	1.1074	1.07422	0.973722	0.784421	1.04977	0.855177	0.909508	0.925723	1.08449	1.02522	1.17225	1	0.934305	1	1.16773	0.917906	0.899298	0.89031	1.04046	1	1	1.09101	1	1.10076	1.02176	1.09653	1.11842	1	0.787255	1.12185
Metabolism of xenobiotics by cytochrome P450	0.866991	0.943861	1	0.929942	1.10518	1.15737	1.03691	1.04601	1.0482	0.791367	1.08784	0.868689	0.953005	0.897697	1.35073	1.03834	1.1654	0.896657	0.956588	1	1.27547	0.736453	1	0.874169	1.15542	1	0.705373	1.13932	1	1.18747	1	1.16599	1.31588	1	0.669079	0.733666
Drug metabolism - cytochrome P450	0.860635	0.978522	1	0.961198	1.1353	1.14229	1	1	1	0.78878	1.08535	0.85144	0.957424	0.94739	1.0622	1.03693	1.06552	0.914153	1	1	1.12024	0.756786	1	1	1.23589	1.07589	0.741608	1.10114	0.895206	1.19798	1.01781	1.06029	1.28618	1.33309	0.680036	0.720983
Drug metabolism - other enzymes	0.877482	0.920118	0.971487	0.952042	1.02693	1.05388	1.07342	1.03523	1	0.782543	1	0.857338	0.904008	0.877455	1.05118	0.965936	1.13422	1	0.943815	1.06593	1.30326	0.789253	0.89245	0.912812	1.03664	0.979646	0.833956	1.19498	1	1.21695	1.11467	1.1604	1.29025	1	0.810959	0.919113

## Sheet: Supplementary data 6
Supplementary data 6.The list of up-regulated genes of each T cell subtype.
Gene	cluster	p_val	avg_log2FC	pct.1	pct.2	p_val_adj
ZNF683	CD8+KLRC2+ T	0	2.11854	0.694	0.109	0
XCL1	CD8+KLRC2+ T	0	2.06798	0.69	0.118	0
KLRC3	CD8+KLRC2+ T	0	1.43122	0.314	0.027	0
KLRC2	CD8+KLRC2+ T	0	1.4307	0.326	0.021	0
TRGC2	CD8+KLRC2+ T	3.86729e-272	1.45145	0.431	0.065	1.55616e-267
KLRD1	CD8+KLRC2+ T	9.02823e-261	1.33742	0.573	0.115	3.63287e-256
XCL2	CD8+KLRC2+ T	3.12405e-243	1.52113	0.517	0.1	1.25709e-238
GNLY	CD8+KLRC2+ T	1.20335e-222	2.36527	0.529	0.124	4.84215e-218
FCRL6	CD8+KLRC2+ T	1.62365e-216	0.839658	0.254	0.027	6.53339e-212
CTSW	CD8+KLRC2+ T	2.57491e-189	1.37555	0.75	0.262	1.03612e-184
NCR3	CD8+KLRC2+ T	2.34372e-172	0.834325	0.295	0.046	9.43088e-168
TRDC	CD8+KLRC2+ T	3.74919e-159	1.64194	0.273	0.044	1.50864e-154
CD7	CD8+KLRC2+ T	8.96388e-152	1.28008	0.799	0.388	3.60698e-147
MATK	CD8+KLRC2+ T	1.63528e-143	0.897699	0.364	0.08	6.58021e-139
TRG-AS1	CD8+KLRC2+ T	3.63052e-126	0.941377	0.312	0.068	1.46089e-121
CD63	CD8+KLRC2+ T	7.67773e-112	1.02496	0.622	0.255	3.08944e-107
NUCB2	CD8+KLRC2+ T	2.48594e-107	0.812835	0.411	0.12	1.00032e-102
CD8A	CD8+KLRC2+ T	1.23036e-104	0.797133	0.629	0.233	4.95083e-100
CD9	CD8+KLRC2+ T	1.53138e-95	0.762201	0.323	0.086	6.16213e-91
IFITM2	CD8+KLRC2+ T	5.74159e-91	0.998068	0.904	0.619	2.31036e-86
CTSA	CD8+KLRC2+ T	3.20403e-86	0.867673	0.48	0.186	1.28927e-81
HOPX	CD8+KLRC2+ T	1.3151e-85	1.1784	0.42	0.153	5.29183e-81
HCST	CD8+KLRC2+ T	5.90055e-84	0.850336	0.828	0.517	2.37432e-79
LDLRAD4	CD8+KLRC2+ T	6.80265e-65	0.785408	0.42	0.171	2.73732e-60
UBE2S	CD8+KLRC2+ T	1.7865e-45	0.945384	0.348	0.157	7.18869e-41
AREG	CD8+KLRC2+ T	2.70012e-40	1.00141	0.326	0.148	1.0865e-35
GZMB	CD8+KLRC2+ T	1.06955e-32	0.833159	0.274	0.123	4.30376e-28
FOSB	CD8+KLRC2+ T	5.91275e-32	0.830827	0.632	0.454	2.37923e-27
EIF4A3	CD8+KLRC2+ T	1.43763e-27	0.846084	0.37	0.211	5.78487e-23
JUND	CD8+KLRC2+ T	1.92743e-25	1.24573	0.467	0.312	7.75577e-21
TNFRSF4	CD4+FOXP3+ Treg	0	2.70931	0.489	0.082	0
FOXP3	CD4+FOXP3+ Treg	0	2.49613	0.499	0.012	0
TNFRSF18	CD4+FOXP3+ Treg	0	2.06069	0.464	0.087	0
IL2RA	CD4+FOXP3+ Treg	0	2.00328	0.375	0.021	0
TIGIT	CD4+FOXP3+ Treg	0	1.90244	0.677	0.168	0
CTLA4	CD4+FOXP3+ Treg	0	1.8569	0.539	0.092	0
BATF	CD4+FOXP3+ Treg	0	1.85056	0.602	0.182	0
TNFRSF9	CD4+FOXP3+ Treg	0	1.84001	0.41	0.047	0
CARD16	CD4+FOXP3+ Treg	0	1.8158	0.677	0.212	0
LTB	CD4+FOXP3+ Treg	0	1.79877	0.707	0.392	0
TBC1D4	CD4+FOXP3+ Treg	0	1.52438	0.389	0.054	0
IL32	CD4+FOXP3+ Treg	0	1.51284	0.911	0.715	0
RTKN2	CD4+FOXP3+ Treg	0	1.45355	0.289	0.026	0
PMAIP1	CD4+FOXP3+ Treg	0	1.41432	0.462	0.145	0
GK	CD4+FOXP3+ Treg	0	1.40717	0.314	0.046	0
CD27	CD4+FOXP3+ Treg	0	1.31198	0.623	0.254	0
LAIR2	CD4+FOXP3+ Treg	0	1.29686	0.292	0.043	0
IKZF2	CD4+FOXP3+ Treg	0	1.25969	0.316	0.042	0
MIR4435-2HG	CD4+FOXP3+ Treg	0	1.2164	0.351	0.074	0
STAM	CD4+FOXP3+ Treg	0	1.12804	0.326	0.052	0
DNPH1	CD4+FOXP3+ Treg	2.43997e-306	1.26843	0.455	0.146	9.8182e-302
TNFRSF1B	CD4+FOXP3+ Treg	5.61151e-304	1.25371	0.475	0.157	2.25802e-299
GLRX	CD4+FOXP3+ Treg	1.51229e-269	1.16635	0.43	0.14	6.08531e-265
SAT1	CD4+FOXP3+ Treg	2.54887e-256	1.34029	0.815	0.547	1.02564e-251
PIM2	CD4+FOXP3+ Treg	1.11962e-253	1.23977	0.416	0.141	4.50524e-249
ICOS	CD4+FOXP3+ Treg	3.27476e-252	1.17273	0.489	0.184	1.31773e-247
GADD45A	CD4+FOXP3+ Treg	3.64577e-244	1.29989	0.329	0.093	1.46702e-239
CTSC	CD4+FOXP3+ Treg	2.93148e-198	1.14758	0.542	0.269	1.1796e-193
PKM	CD4+FOXP3+ Treg	1.43166e-157	1.15708	0.551	0.322	5.76087e-153
SYNGR2	CD4+FOXP3+ Treg	3.48559e-126	1.13211	0.368	0.172	1.40257e-121
CCL4L2	CD8+GZMK+ T-1	0	3.08688	0.594	0.123	0
CCL4	CD8+GZMK+ T-1	0	2.6662	0.793	0.221	0
GZMK	CD8+GZMK+ T-1	0	1.92112	0.754	0.258	0
GZMH	CD8+GZMK+ T-1	0	1.73211	0.458	0.106	0
GZMA	CD8+GZMK+ T-1	0	1.67345	0.783	0.292	0
NKG7	CD8+GZMK+ T-1	0	1.63074	0.822	0.282	0
CCL5	CD8+GZMK+ T-1	0	1.48573	0.957	0.506	0
CST7	CD8+GZMK+ T-1	0	1.45714	0.703	0.339	0
CD8A	CD8+GZMK+ T-1	0	1.37609	0.565	0.201	0
ITM2C	CD8+GZMK+ T-1	3.70324e-257	1.45541	0.409	0.131	1.49014e-252
CD8B	CD8+GZMK+ T-1	1.08258e-233	1.26825	0.453	0.161	4.35619e-229
IFNG	CD8+GZMK+ T-1	2.21207e-224	1.96951	0.397	0.134	8.90114e-220
CRTAM	CD8+GZMK+ T-1	2.82411e-213	1.49081	0.258	0.059	1.1364e-208
HLA-DRB1	CD8+GZMK+ T-1	2.89194e-204	1.12829	0.64	0.35	1.16369e-199
HLA-DPB1	CD8+GZMK+ T-1	4.89127e-186	1.08965	0.607	0.34	1.9682e-181
CD74	CD8+GZMK+ T-1	7.13758e-175	1.01389	0.849	0.691	2.87209e-170
HLA-DPA1	CD8+GZMK+ T-1	1.19252e-167	1.02141	0.618	0.366	4.7986e-163
HLA-DRA	CD8+GZMK+ T-1	1.67735e-162	1.12343	0.504	0.248	6.74948e-158
HLA-DQA1	CD8+GZMK+ T-1	6.90352e-162	1.05248	0.383	0.152	2.77791e-157
APOBEC3G	CD8+GZMK+ T-1	5.27099e-150	1.01732	0.508	0.27	2.12099e-145
HLA-DRB5	CD8+GZMK+ T-1	4.59805e-119	1.06536	0.364	0.165	1.85021e-114
CMC1	CD8+GZMK+ T-1	6.5942e-115	1.13793	0.306	0.131	2.65344e-110
COTL1	CD8+GZMK+ T-1	2.26311e-111	0.922102	0.612	0.434	9.10652e-107
CLEC2B	CD8+GZMK+ T-1	2.75475e-86	0.864025	0.517	0.334	1.10848e-81
GZMM	CD8+GZMK+ T-1	8.92461e-73	0.78186	0.379	0.221	3.59118e-68
HLA-DQB1	CD8+GZMK+ T-1	4.08813e-60	0.649321	0.325	0.181	1.64502e-55
SAMD3	CD8+GZMK+ T-1	2.16944e-57	0.640565	0.252	0.129	8.72961e-53
DUSP2	CD8+GZMK+ T-1	2.34177e-47	0.828469	0.587	0.475	9.42305e-43
SH2D1A	CD8+GZMK+ T-1	1.46075e-45	0.661703	0.315	0.195	5.8779e-41
DUSP4	CD8+GZMK+ T-1	1.00718e-38	0.705833	0.403	0.286	4.05278e-34
FOS	CD4+FOS+ NaiveT	2.83931e-222	1.19556	0.873	0.644	1.14251e-217
IL7R	CD4+FOS+ NaiveT	5.04112e-188	0.750031	0.853	0.564	2.0285e-183
JUNB	CD4+FOS+ NaiveT	6.71015e-173	0.923623	0.867	0.696	2.7001e-168
DUSP1	CD4+FOS+ NaiveT	8.80193e-173	0.838432	0.877	0.672	3.54181e-168
ZFP36	CD4+FOS+ NaiveT	1.0182e-141	0.883656	0.841	0.649	4.09712e-137
JUN	CD4+FOS+ NaiveT	2.68231e-137	0.942021	0.842	0.682	1.07933e-132
DNAJB1	CD4+FOS+ NaiveT	3.67104e-135	0.759306	0.864	0.635	1.47719e-130
FOSB	CD4+FOS+ NaiveT	1.84662e-131	0.892989	0.655	0.425	7.43061e-127
NFKBIA	CD4+FOS+ NaiveT	1.23534e-111	0.773215	0.695	0.49	4.97087e-107
BTG2	CD4+FOS+ NaiveT	8.05194e-105	0.754116	0.583	0.375	3.24002e-100
NR4A1	CD4+FOS+ NaiveT	2.00817e-104	0.851538	0.479	0.274	8.08066e-100
IER2	CD4+FOS+ NaiveT	4.59998e-101	1.0815	0.667	0.484	1.85099e-96
CD40LG	CD4+FOS+ NaiveT	6.16541e-100	0.72539	0.26	0.103	2.4809e-95
ANXA1	CD4+FOS+ NaiveT	7.81416e-96	0.752168	0.724	0.501	3.14434e-91
PPP1R15A	CD4+FOS+ NaiveT	4.3851e-89	0.68243	0.617	0.416	1.76452e-84
HSPA1B	CD4+FOS+ NaiveT	1.16536e-88	0.70147	0.723	0.53	4.68929e-84
CD69	CD4+FOS+ NaiveT	8.12994e-80	0.648619	0.775	0.611	3.27141e-75
EGR1	CD4+FOS+ NaiveT	2.10512e-79	0.909227	0.392	0.225	8.47077e-75
CDKN1A	CD4+FOS+ NaiveT	1.15116e-76	0.746323	0.329	0.172	4.63216e-72
GADD45B	CD4+FOS+ NaiveT	5.11425e-76	0.915367	0.547	0.376	2.05793e-71
TNFAIP3	CD4+FOS+ NaiveT	7.78784e-76	0.752764	0.718	0.567	3.13375e-71
TNF	CD4+FOS+ NaiveT	2.55877e-71	0.944692	0.326	0.176	1.02962e-66
AQP3	CD4+FOS+ NaiveT	3.98558e-70	0.563023	0.274	0.135	1.60376e-65
HSPA1A	CD4+FOS+ NaiveT	6.15679e-59	0.569939	0.729	0.57	2.47743e-54
CITED2	CD4+FOS+ NaiveT	1.17921e-53	0.668565	0.416	0.272	4.74504e-49
KLF2	CD4+FOS+ NaiveT	5.33738e-53	0.589776	0.319	0.184	2.14771e-48
KLRB1	CD4+FOS+ NaiveT	2.02372e-49	0.575648	0.362	0.222	8.14326e-45
TUBB4B	CD4+FOS+ NaiveT	5.31562e-48	0.606085	0.439	0.303	2.13895e-43
SERTAD1	CD4+FOS+ NaiveT	1.08638e-43	0.575604	0.369	0.245	4.37148e-39
LMNA	CD4+FOS+ NaiveT	3.86422e-35	0.648617	0.343	0.236	1.55492e-30
RPL21	CD4+CCR7+ NaiveT	0	1.27314	0.952	0.878	0
IL7R	CD4+CCR7+ NaiveT	0	1.26854	0.882	0.563	0
RPS6	CD4+CCR7+ NaiveT	0	1.05842	0.983	0.934	0
RPL9	CD4+CCR7+ NaiveT	0	0.996267	0.966	0.905	0
RPL34	CD4+CCR7+ NaiveT	0	0.924697	0.994	0.97	0
RPS3A	CD4+CCR7+ NaiveT	0	0.911022	0.991	0.957	0
RPS18	CD4+CCR7+ NaiveT	0	0.832048	0.995	0.979	0
RPL22	CD4+CCR7+ NaiveT	1.79208e-254	0.837872	0.906	0.767	7.21115e-250
RPL7	CD4+CCR7+ NaiveT	3.33206e-250	1.33211	0.855	0.697	1.34079e-245
RPS29	CD4+CCR7+ NaiveT	8.98773e-226	0.989894	0.904	0.803	3.61657e-221
RPL23A	CD4+CCR7+ NaiveT	1.45416e-225	0.867949	0.943	0.874	5.85137e-221
RPL31	CD4+CCR7+ NaiveT	6.78412e-220	1.23768	0.858	0.715	2.72986e-215
RPL13A	CD4+CCR7+ NaiveT	1.05217e-204	1.17749	0.864	0.738	4.23382e-200
RPL4	CD4+CCR7+ NaiveT	6.50561e-195	0.812792	0.857	0.748	2.61779e-190
RPS20	CD4+CCR7+ NaiveT	2.53633e-177	1.39244	0.728	0.544	1.0206e-172
RPL38	CD4+CCR7+ NaiveT	1.05097e-174	0.832304	0.84	0.713	4.22901e-170
RPS17	CD4+CCR7+ NaiveT	2.89434e-173	1.46353	0.644	0.432	1.16466e-168
CCR7	CD4+CCR7+ NaiveT	6.80202e-173	1.16041	0.358	0.135	2.73707e-168
GNB2L1	CD4+CCR7+ NaiveT	7.30068e-167	0.976546	0.662	0.414	2.93772e-162
RPL27A	CD4+CCR7+ NaiveT	2.10846e-157	0.898412	0.824	0.704	8.48424e-153
RPL23	CD4+CCR7+ NaiveT	1.61434e-155	0.939988	0.763	0.595	6.49594e-151
GPR183	CD4+CCR7+ NaiveT	2.36144e-146	1.09506	0.445	0.216	9.5022e-142
LDHB	CD4+CCR7+ NaiveT	6.26157e-145	0.847242	0.679	0.484	2.51959e-140
AIM1	CD4+CCR7+ NaiveT	6.48008e-117	0.943049	0.316	0.133	2.60752e-112
ANXA1	CD4+CCR7+ NaiveT	1.09404e-95	0.792136	0.689	0.51	4.40231e-91
CREM	CD4+CCR7+ NaiveT	1.17205e-79	0.877949	0.558	0.406	4.71622e-75
CXCR4	CD4+CCR7+ NaiveT	4.6338e-78	0.821674	0.764	0.683	1.8646e-73
SELL	CD4+CCR7+ NaiveT	2.91315e-75	0.792242	0.352	0.193	1.17222e-70
GPR171	CD4+CCR7+ NaiveT	4.99243e-74	1.06262	0.319	0.175	2.00891e-69
SC5D	CD4+CCR7+ NaiveT	3.31424e-70	0.779984	0.261	0.129	1.33362e-65
ZNF683	CD8+CAPG+ T	0	1.61756	0.488	0.1	0
CD8A	CD8+CAPG+ T	0	1.45414	0.69	0.206	0
CD8B	CD8+CAPG+ T	0	1.34961	0.592	0.161	0
CCL5	CD8+CAPG+ T	1.06854e-297	1.18113	0.958	0.529	4.29971e-293
HOPX	CD8+CAPG+ T	1.54795e-226	1.26284	0.457	0.136	6.2288e-222
XCL1	CD8+CAPG+ T	5.99728e-188	1.46458	0.402	0.118	2.41325e-183
CTSW	CD8+CAPG+ T	7.5146e-145	0.88023	0.579	0.255	3.0238e-140
GZMB	CD8+CAPG+ T	2.06367e-140	0.919538	0.344	0.107	8.30402e-136
GNLY	CD8+CAPG+ T	1.98471e-134	1.14542	0.36	0.12	7.98626e-130
CAPG	CD8+CAPG+ T	1.49328e-112	0.989163	0.367	0.147	6.00879e-108
VIM	CD8+CAPG+ T	1.6604e-96	0.704786	0.9	0.777	6.68129e-92
XCL2	CD8+CAPG+ T	5.77229e-95	1.08521	0.288	0.103	2.32271e-90
CD7	CD8+CAPG+ T	2.40054e-89	0.746669	0.63	0.385	9.65953e-85
KLRD1	CD8+CAPG+ T	7.31202e-80	0.677123	0.304	0.12	2.94229e-75
CCL4	CD8+CAPG+ T	2.02765e-77	0.876924	0.523	0.278	8.15904e-73
CD63	CD8+CAPG+ T	6.11692e-60	0.614432	0.448	0.254	2.46139e-55
ALOX5AP	CD8+CAPG+ T	6.95315e-57	0.594104	0.577	0.371	2.79788e-52
LGALS1	CD8+CAPG+ T	8.89879e-57	0.671313	0.542	0.346	3.58078e-52
GLUL	CD8+CAPG+ T	1.77101e-56	0.724536	0.304	0.146	7.12635e-52
C12orf75	CD8+CAPG+ T	5.53496e-52	0.595675	0.35	0.186	2.22721e-47
CTSA	CD8+CAPG+ T	9.46254e-52	0.668146	0.342	0.185	3.80763e-47
CKLF	CD8+CAPG+ T	6.09289e-50	0.645471	0.48	0.305	2.45172e-45
DNAJB1	CD8+CAPG+ T	3.66327e-44	0.794018	0.786	0.66	1.47406e-39
HSPA1A	CD8+CAPG+ T	4.8381e-44	0.767496	0.722	0.583	1.9468e-39
LDLRAD4	CD8+CAPG+ T	4.22647e-35	0.633315	0.295	0.171	1.70069e-30
HSPA1B	CD8+CAPG+ T	7.88275e-34	0.660526	0.678	0.549	3.17194e-29
ATF3	CD8+CAPG+ T	7.7868e-31	0.746804	0.274	0.16	3.13333e-26
NR4A1	CD8+CAPG+ T	4.30476e-27	0.637791	0.42	0.295	1.73219e-22
TUBA4A	CD8+CAPG+ T	7.47223e-23	0.594938	0.454	0.335	3.00675e-18
TOB1	CD8+CAPG+ T	4.20579e-17	0.617233	0.328	0.242	1.69237e-12
GNLY	FGFBP2+ NKT	0	2.95837	0.811	0.127	0
FGFBP2	FGFBP2+ NKT	0	2.81939	0.487	0.004	0
GZMB	FGFBP2+ NKT	0	2.54474	0.785	0.114	0
FCGR3A	FGFBP2+ NKT	0	2.41344	0.468	0.015	0
GZMH	FGFBP2+ NKT	1.47782e-272	2.50655	0.771	0.14	5.9466e-268
ADGRG1	FGFBP2+ NKT	8.628e-231	1.25595	0.266	0.016	3.47182e-226
NKG7	FGFBP2+ NKT	2.22047e-219	2.71672	0.947	0.343	8.93495e-215
PRF1	FGFBP2+ NKT	2.91609e-202	2.4199	0.628	0.124	1.17341e-197
SPON2	FGFBP2+ NKT	2.87177e-188	1.7989	0.324	0.032	1.15557e-183
KLRD1	FGFBP2+ NKT	1.67639e-180	2.05652	0.622	0.125	6.74563e-176
PLEK	FGFBP2+ NKT	2.49973e-171	1.42898	0.359	0.042	1.00587e-166
TYROBP	FGFBP2+ NKT	1.17278e-124	2.07804	0.38	0.066	4.71913e-120
CTSW	FGFBP2+ NKT	3.15281e-105	1.54765	0.742	0.275	1.26866e-100
CCL4	FGFBP2+ NKT	3.24285e-100	1.67288	0.785	0.29	1.30489e-95
HOPX	FGFBP2+ NKT	5.80399e-69	1.25058	0.495	0.158	2.33547e-64
CST7	FGFBP2+ NKT	1.60767e-68	1.50192	0.731	0.382	6.46911e-64
GZMA	FGFBP2+ NKT	1.39963e-65	1.24607	0.75	0.351	5.63198e-61
CCL5	FGFBP2+ NKT	7.35061e-64	0.964488	0.957	0.56	2.95781e-59
ZEB2	FGFBP2+ NKT	6.20293e-62	1.14181	0.356	0.096	2.496e-57
EFHD2	FGFBP2+ NKT	9.40991e-53	1.06584	0.367	0.116	3.78645e-48
PLAC8	FGFBP2+ NKT	3.03883e-51	1.15774	0.306	0.085	1.22279e-46
CLIC3	FGFBP2+ NKT	1.37411e-50	1.20867	0.25	0.061	5.52927e-46
LITAF	FGFBP2+ NKT	5.14432e-48	1.06222	0.665	0.352	2.07002e-43
IFITM2	FGFBP2+ NKT	3.92562e-34	0.953991	0.806	0.629	1.57963e-29
BIN2	FGFBP2+ NKT	2.09272e-33	0.959092	0.449	0.215	8.42089e-29
GZMM	FGFBP2+ NKT	9.20407e-33	0.937135	0.487	0.237	3.70362e-28
C12orf75	FGFBP2+ NKT	5.86861e-32	0.9457	0.426	0.196	2.36147e-27
CCL4L2	FGFBP2+ NKT	1.53935e-30	1.05448	0.423	0.183	6.19419e-26
ITGB2	FGFBP2+ NKT	9.84571e-28	1.00582	0.529	0.32	3.96182e-23
CMC1	FGFBP2+ NKT	2.68843e-20	0.965881	0.316	0.152	1.0818e-15
CXCL13	CD4+CXCL13+ Th	0	5.07906	0.587	0.031	0
NMB	CD4+CXCL13+ Th	0	1.87668	0.273	0.032	0
NR3C1	CD4+CXCL13+ Th	0	1.83766	0.765	0.279	0
CPM	CD4+CXCL13+ Th	0	1.55044	0.276	0.016	0
TSHZ2	CD4+CXCL13+ Th	0	1.44925	0.379	0.054	0
CD200	CD4+CXCL13+ Th	0	1.34508	0.253	0.015	0
BTLA	CD4+CXCL13+ Th	0	1.08543	0.265	0.029	0
RBPJ	CD4+CXCL13+ Th	4.42772e-257	1.50709	0.6	0.214	1.78167e-252
ITM2A	CD4+CXCL13+ Th	1.42101e-193	1.31066	0.72	0.378	5.71799e-189
CD40LG	CD4+CXCL13+ Th	3.15128e-193	1.13537	0.385	0.104	1.26804e-188
KLRB1	CD4+CXCL13+ Th	1.26735e-176	1.14262	0.559	0.214	5.09969e-172
TOX	CD4+CXCL13+ Th	2.1152e-162	0.951672	0.311	0.08	8.51134e-158
CTLA4	CD4+CXCL13+ Th	3.38142e-162	1.09887	0.424	0.139	1.36065e-157
FKBP5	CD4+CXCL13+ Th	2.66005e-152	1.12975	0.435	0.158	1.07038e-147
PDCD1	CD4+CXCL13+ Th	7.17138e-139	0.859605	0.259	0.065	2.88569e-134
ALOX5AP	CD4+CXCL13+ Th	1.59279e-121	0.990089	0.667	0.365	6.40921e-117
SRGN	CD4+CXCL13+ Th	4.1946e-119	0.929472	0.95	0.821	1.68786e-114
DUSP4	CD4+CXCL13+ Th	3.50466e-109	0.850524	0.561	0.277	1.41024e-104
MAF	CD4+CXCL13+ Th	5.28845e-106	0.900129	0.329	0.118	2.12802e-101
LIMS1	CD4+CXCL13+ Th	2.46233e-101	0.821623	0.34	0.13	9.90816e-97
IL6ST	CD4+CXCL13+ Th	5.76733e-86	0.823205	0.38	0.167	2.32072e-81
ICOS	CD4+CXCL13+ Th	1.82193e-84	0.755312	0.449	0.212	7.33127e-80
RGS1	CD4+CXCL13+ Th	9.18713e-75	0.711193	0.764	0.514	3.69681e-70
YWHAQ	CD4+CXCL13+ Th	1.50035e-69	0.779851	0.508	0.3	6.03725e-65
MIR155HG	CD4+CXCL13+ Th	8.38162e-69	1.01552	0.251	0.097	3.37268e-64
OXNAD1	CD4+CXCL13+ Th	2.82925e-66	0.722948	0.415	0.214	1.13846e-61
PLIN2	CD4+CXCL13+ Th	1.45195e-64	0.973084	0.367	0.181	5.8425e-60
FABP5	CD4+CXCL13+ Th	1.65782e-56	0.71965	0.297	0.137	6.67091e-52
UCP2	CD4+CXCL13+ Th	3.25225e-54	0.849333	0.447	0.266	1.30867e-49
FYB	CD4+CXCL13+ Th	2.53678e-21	0.727218	0.358	0.251	1.02077e-16
GZMK	CD8+GZMK+ T-2	7.0995e-138	1.47205	0.598	0.304	2.85677e-133
MT-CO1	CD8+GZMK+ T-2	8.23066e-104	0.609126	0.991	0.99	3.31194e-99
CCL5	CD8+GZMK+ T-2	1.31838e-101	0.802668	0.812	0.548	5.30502e-97
MT-ND4L	CD8+GZMK+ T-2	1.64247e-92	0.871059	0.872	0.744	6.60913e-88
MT-CO2	CD8+GZMK+ T-2	2.29753e-81	0.593588	0.997	0.991	9.24504e-77
GZMA	CD8+GZMK+ T-2	1.21502e-74	1.04317	0.554	0.344	4.88912e-70
MT-ATP8	CD8+GZMK+ T-2	1.55436e-65	0.892951	0.788	0.653	6.25459e-61
MT-CO3	CD8+GZMK+ T-2	9.9374e-64	0.508817	0.974	0.969	3.99871e-59
MT-ND5	CD8+GZMK+ T-2	1.65886e-62	0.797116	0.778	0.73	6.67507e-58
MT-CYB	CD8+GZMK+ T-2	6.41988e-53	0.529118	0.968	0.946	2.5833e-48
NKG7	CD8+GZMK+ T-2	9.66291e-49	0.608658	0.535	0.343	3.88826e-44
TC2N	CD8+GZMK+ T-2	1.57078e-40	0.97542	0.312	0.185	6.32066e-36
CST7	CD8+GZMK+ T-2	3.13908e-36	0.828181	0.5	0.381	1.26313e-31
MT-ND3	CD8+GZMK+ T-2	7.46392e-35	0.530067	0.937	0.922	3.00341e-30
PTPRCAP	CD8+GZMK+ T-2	5.95629e-29	0.738377	0.481	0.375	2.39675e-24
CD8A	CD8+GZMK+ T-2	1.50733e-25	0.662321	0.359	0.243	6.06536e-21
HCST	CD8+GZMK+ T-2	7.5097e-19	0.587577	0.559	0.529	3.02183e-14
GIMAP7	CD8+GZMK+ T-2	9.47592e-19	0.711665	0.354	0.278	3.81302e-14
RPL17	CD8+GZMK+ T-2	1.04184e-18	0.557014	0.597	0.569	4.19225e-14
CD8B	CD8+GZMK+ T-2	1.29943e-18	0.681923	0.284	0.195	5.22879e-14
GZMM	CD8+GZMK+ T-2	4.5098e-18	0.73753	0.312	0.237	1.8147e-13
ATP5F1E	CD8+GZMK+ T-2	7.62786e-17	0.495119	0.517	0.422	3.06937e-12
GIMAP4	CD8+GZMK+ T-2	3.06844e-14	0.665322	0.348	0.29	1.23471e-09
ATP5MG	CD8+GZMK+ T-2	7.87662e-11	0.484628	0.399	0.349	3.16947e-06
CD99	CD8+GZMK+ T-2	1.06516e-09	0.454649	0.521	0.521	4.28609e-05
FYB1	CD8+GZMK+ T-2	9.83839e-09	0.491002	0.33	0.285	0.000395887
KRTCAP2	CD8+GZMK+ T-2	2.64334e-06	0.534761	0.336	0.325	0.106366
KIAA1551	CD8+GZMK+ T-2	2.76138e-06	0.53045	0.328	0.306	0.111115
MT-ND6	CD8+GZMK+ T-2	6.87533e-05	0.653017	0.281	0.265	1
ELOB	CD8+GZMK+ T-2	0.000586383	0.447867	0.298	0.289	1
ELF3	CD8+KRT8+ T	2.00972e-222	1.92876	0.376	0.023	8.08693e-218
S100A13	CD8+KRT8+ T	3.59631e-189	1.69703	0.41	0.034	1.44712e-184
AZGP1	CD8+KRT8+ T	1.42879e-168	2.93995	0.563	0.074	5.7493e-164
AGR3	CD8+KRT8+ T	9.48917e-164	1.84724	0.38	0.033	3.81835e-159
SMIM22	CD8+KRT8+ T	3.14968e-161	1.49594	0.358	0.03	1.2674e-156
KRT8	CD8+KRT8+ T	3.4418e-159	2.52994	0.629	0.094	1.38495e-154
KRT19	CD8+KRT8+ T	8.48243e-157	2.68247	0.712	0.129	3.41324e-152
CRABP2	CD8+KRT8+ T	4.56505e-156	1.91549	0.472	0.054	1.83693e-151
FXYD3	CD8+KRT8+ T	2.26458e-155	1.51347	0.376	0.034	9.11243e-151
TACSTD2	CD8+KRT8+ T	7.39325e-146	1.54653	0.306	0.024	2.97497e-141
KRT18	CD8+KRT8+ T	2.27767e-143	2.23322	0.651	0.113	9.16512e-139
AGR2	CD8+KRT8+ T	6.54654e-140	2.52012	0.454	0.057	2.63426e-135
CLDN4	CD8+KRT8+ T	2.23113e-129	1.91479	0.384	0.043	8.97785e-125
CD24	CD8+KRT8+ T	1.78842e-120	2.20553	0.454	0.064	7.19644e-116
TFF3	CD8+KRT8+ T	3.90114e-118	2.63522	0.528	0.088	1.56978e-113
ADIRF	CD8+KRT8+ T	1.35492e-115	2.06856	0.354	0.041	5.45205e-111
CD9	CD8+KRT8+ T	2.12564e-103	1.5578	0.511	0.092	8.55335e-99
FASN	CD8+KRT8+ T	6.39271e-100	1.53512	0.367	0.049	2.57236e-95
CST3	CD8+KRT8+ T	2.78487e-99	1.77267	0.541	0.108	1.1206e-94
SPINT2	CD8+KRT8+ T	4.21636e-87	1.64818	0.489	0.1	1.69662e-82
H2AFJ	CD8+KRT8+ T	1.77115e-68	2.26718	0.672	0.221	7.12691e-64
SLC39A6	CD8+KRT8+ T	2.56408e-66	1.73088	0.437	0.098	1.03176e-61
TFF1	CD8+KRT8+ T	4.77966e-60	1.6452	0.288	0.049	1.92329e-55
IER3	CD8+KRT8+ T	1.00855e-57	1.59249	0.489	0.133	4.05829e-53
MGP	CD8+KRT8+ T	1.06714e-55	3.16562	0.563	0.182	4.29407e-51
GLUL	CD8+KRT8+ T	1.56348e-55	1.50432	0.537	0.156	6.29128e-51
XBP1	CD8+KRT8+ T	1.76196e-50	2.0124	0.633	0.272	7.08994e-46
COX6C	CD8+KRT8+ T	1.30518e-41	2.13086	0.834	0.579	5.2519e-37
HSPB1	CD8+KRT8+ T	2.32828e-38	1.52387	0.769	0.424	9.36877e-34
CPB1	CD8+KRT8+ T	3.63566e-32	2.7777	0.358	0.124	1.46295e-27
RSAD2	CD8+IFIT1+ T	5.90794e-279	2.09757	0.443	0.021	2.3773e-274
IFIT3	CD8+IFIT1+ T	3.63776e-246	2.39893	0.477	0.028	1.4638e-241
IFIT1	CD8+IFIT1+ T	7.51933e-229	2.11588	0.426	0.024	3.0257e-224
CMPK2	CD8+IFIT1+ T	8.69635e-169	1.54404	0.335	0.02	3.49933e-164
IFIT2	CD8+IFIT1+ T	9.08869e-131	2.29582	0.352	0.029	3.6572e-126
MX1	CD8+IFIT1+ T	9.59558e-94	2.35632	0.574	0.11	3.86117e-89
OAS1	CD8+IFIT1+ T	6.98053e-90	1.75411	0.466	0.072	2.8089e-85
MX2	CD8+IFIT1+ T	4.86711e-77	1.49646	0.449	0.076	1.95848e-72
ISG15	CD8+IFIT1+ T	1.81112e-72	2.38818	0.744	0.258	7.28778e-68
PLSCR1	CD8+IFIT1+ T	2.27598e-71	1.62332	0.466	0.088	9.1583e-67
IFI44L	CD8+IFIT1+ T	1.33656e-67	1.75754	0.54	0.119	5.3782e-63
OASL	CD8+IFIT1+ T	3.01297e-62	1.86542	0.597	0.162	1.21239e-57
IFI6	CD8+IFIT1+ T	2.36039e-61	2.09122	0.653	0.208	9.49798e-57
OAS3	CD8+IFIT1+ T	1.61925e-57	1.46166	0.261	0.035	6.51568e-53
ISG20	CD8+IFIT1+ T	8.07376e-56	1.74187	0.852	0.418	3.2488e-51
XAF1	CD8+IFIT1+ T	3.89533e-55	1.77148	0.523	0.135	1.56744e-50
SAMD9L	CD8+IFIT1+ T	5.64222e-47	1.35857	0.398	0.09	2.27037e-42
GBP1	CD8+IFIT1+ T	6.69784e-45	1.51619	0.449	0.118	2.69514e-40
TRIM22	CD8+IFIT1+ T	3.6236e-44	1.51211	0.608	0.216	1.4581e-39
IFI44	CD8+IFIT1+ T	1.56972e-42	1.36293	0.403	0.099	6.31638e-38
EIF2AK2	CD8+IFIT1+ T	3.23573e-42	1.45875	0.443	0.12	1.30202e-37
IFI35	CD8+IFIT1+ T	8.96963e-42	1.48803	0.409	0.108	3.60929e-37
IRF7	CD8+IFIT1+ T	3.1881e-40	1.65917	0.472	0.142	1.28286e-35
UBE2L6	CD8+IFIT1+ T	3.08635e-37	1.50391	0.648	0.277	1.24192e-32
SAMD9	CD8+IFIT1+ T	2.8146e-35	1.32063	0.449	0.137	1.13257e-30
LY6E	CD8+IFIT1+ T	1.30935e-32	1.59609	0.705	0.397	5.26871e-28
RNF213	CD8+IFIT1+ T	4.09659e-32	1.5001	0.642	0.299	1.64843e-27
NT5C3A	CD8+IFIT1+ T	1.62385e-30	1.41583	0.432	0.145	6.53421e-26
MT2A	CD8+IFIT1+ T	4.30457e-28	1.4083	0.722	0.403	1.73212e-23
IFITM1	CD8+IFIT1+ T	4.98573e-14	1.412	0.716	0.597	2.00621e-09
TRDV2	CD8+TRDV2+ T	0	3.30907	0.516	0.009	0
TRGV9	CD8+TRDV2+ T	7.40644e-199	2.44126	0.508	0.029	2.98028e-194
CEBPD	CD8+TRDV2+ T	4.17796e-48	1.88966	0.418	0.074	1.68117e-43
KLRB1	CD8+TRDV2+ T	5.37374e-45	1.69687	0.77	0.24	2.16234e-40
NKG7	CD8+TRDV2+ T	1.84251e-36	1.01667	0.926	0.353	7.41407e-32
TRDC	CD8+TRDV2+ T	1.88602e-35	1.47295	0.311	0.053	7.58916e-31
ERN1	CD8+TRDV2+ T	6.98837e-29	1.30218	0.434	0.116	2.81205e-24
KLRG1	CD8+TRDV2+ T	3.93033e-28	1.18812	0.434	0.114	1.58153e-23
GZMA	CD8+TRDV2+ T	7.86063e-22	0.871367	0.787	0.357	3.16304e-17
PPP1R14B	CD8+TRDV2+ T	6.10037e-20	1.46327	0.328	0.095	2.45473e-15
GZMK	CD8+TRDV2+ T	1.30706e-19	0.675223	0.754	0.324	5.25947e-15
FKBP11	CD8+TRDV2+ T	1.01992e-17	0.855809	0.344	0.106	4.10405e-13
GNLY	CD8+TRDV2+ T	3.46634e-17	1.24171	0.41	0.141	1.39482e-12
CCL5	CD8+TRDV2+ T	5.24579e-17	0.748761	0.951	0.567	2.11085e-12
KLRD1	CD8+TRDV2+ T	8.04545e-15	0.752633	0.385	0.135	3.23741e-10
CST7	CD8+TRDV2+ T	6.79798e-14	0.681492	0.73	0.388	2.73544e-09
GYG1	CD8+TRDV2+ T	8.39464e-14	0.897171	0.361	0.136	3.37792e-09
CTSW	CD8+TRDV2+ T	2.27554e-11	0.698324	0.557	0.284	9.15653e-07
IFNGR1	CD8+TRDV2+ T	3.90537e-10	0.735397	0.295	0.116	1.57148e-05
PTMS	CD8+TRDV2+ T	4.32982e-10	0.780103	0.295	0.116	1.74228e-05
ITM2C	CD8+TRDV2+ T	8.71956e-10	0.784819	0.377	0.168	3.50866e-05
CD69	CD8+TRDV2+ T	1.54672e-08	0.664404	0.836	0.636	0.000622384
FOS	CD8+TRDV2+ T	4.03459e-08	0.683197	0.828	0.68	0.00162348
LBH	CD8+TRDV2+ T	7.33393e-08	0.661135	0.5	0.297	0.0029511
NFKBIA	CD8+TRDV2+ T	7.62606e-08	0.660086	0.73	0.522	0.00306865
PNP	CD8+TRDV2+ T	8.61439e-08	0.712079	0.311	0.147	0.00346635
IER3	CD8+TRDV2+ T	3.8399e-05	0.702154	0.262	0.137	1
UBE2S	CD8+TRDV2+ T	0.000149561	0.674892	0.287	0.165	1
RGS2	CD8+TRDV2+ T	0.000367206	0.673308	0.402	0.269	1
TNF	CD8+TRDV2+ T	0.000826158	0.852142	0.32	0.199	1
GNLY	NCAM1+ NKT	0	3.40132	0.869	0.129	0
TYROBP	NCAM1+ NKT	0	2.65997	0.673	0.062	0
KLRC1	NCAM1+ NKT	0	2.62781	0.621	0.047	0
TRDC	NCAM1+ NKT	0	2.4783	0.598	0.044	0
FCER1G	NCAM1+ NKT	0	2.42065	0.552	0.033	0
KLRF1	NCAM1+ NKT	0	1.59862	0.261	0.009	0
XCL2	NCAM1+ NKT	2.5796e-243	2.83678	0.712	0.109	1.03801e-238
KLRD1	NCAM1+ NKT	4.42851e-229	2.42136	0.742	0.125	1.78199e-224
XCL1	NCAM1+ NKT	5.82491e-226	3.13151	0.755	0.133	2.34389e-221
AREG	NCAM1+ NKT	6.10196e-123	2.93852	0.608	0.148	2.45537e-118
HOPX	NCAM1+ NKT	2.08207e-88	1.69962	0.559	0.158	8.37803e-84
GZMB	NCAM1+ NKT	6.25621e-88	2.16948	0.497	0.123	2.51744e-83
CTSW	NCAM1+ NKT	1.90722e-85	1.67772	0.729	0.277	7.67445e-81
KLRC3	NCAM1+ NKT	2.98173e-85	1.30386	0.258	0.036	1.19982e-80
NKG7	NCAM1+ NKT	1.12988e-73	1.48498	0.794	0.349	4.54654e-69
TXK	NCAM1+ NKT	2.41723e-63	0.940405	0.255	0.045	9.72668e-59
KLRB1	NCAM1+ NKT	9.35989e-56	1.33537	0.621	0.237	3.76632e-51
MAFF	NCAM1+ NKT	8.34019e-46	0.966466	0.255	0.059	3.35601e-41
IFITM2	NCAM1+ NKT	5.23798e-44	1.2306	0.856	0.628	2.10771e-39
PLAC8	NCAM1+ NKT	5.84144e-44	1.18114	0.31	0.086	2.35054e-39
CMC1	NCAM1+ NKT	2.16241e-38	1.6737	0.399	0.151	8.70132e-34
IFITM3	NCAM1+ NKT	1.23239e-37	1.17331	0.539	0.235	4.959e-33
MAP3K8	NCAM1+ NKT	4.22237e-36	0.953114	0.278	0.08	1.69904e-31
CRTAM	NCAM1+ NKT	5.1985e-30	1.30467	0.268	0.084	2.09182e-25
ZNF683	NCAM1+ NKT	1.09162e-28	1.19594	0.35	0.133	4.39258e-24
REL	NCAM1+ NKT	1.21651e-28	1.12163	0.611	0.343	4.8951e-24
CD7	NCAM1+ NKT	7.80776e-26	1.27733	0.608	0.404	3.14177e-21
NR4A1	NCAM1+ NKT	3.26384e-16	0.964002	0.503	0.303	1.31334e-11
SELL	NCAM1+ NKT	2.36161e-12	0.940898	0.366	0.214	9.50287e-08
LDLRAD4	NCAM1+ NKT	5.57473e-12	0.929854	0.32	0.18	2.24322e-07
P_val was calculated by two-sided Wilcoxon rank-sum test and adjusted for multiple testing using the Benjamini-Hochberg method.

## Sheet: Supplementary data 7
Supplementary data 7. The list of specifically expressed genes of CD8+ T cells from male and female samples.
Gene	cluster	p_val	avg_log2FC	pct.1	pct.2	p_val_adj
CPB1	Male	0	3.61519	0.678	0.001	0
KRT19	Male	0	2.9795	0.539	0.06	0
KRT8	Male	0	2.75175	0.467	0.028	0
KRT18	Male	0	2.69717	0.518	0.041	0
TFF3	Male	0	2.39042	0.436	0.022	0
SNHG29	Male	1.87e-297	1.62661	0.27	0	7.54e-293
GAS5	Male	2.51e-291	1.41786	0.265	0	1.01e-286
H2AFJ	Male	2.81e-268	2.7721	0.564	0.166	1.13e-263
HLA-C	Male	3.3e-267	1.01721	0.984	0.823	1.33e-262
HSPB1	Male	1.19e-258	1.60796	0.765	0.328	4.77e-254
PPDPF	Male	2.97e-239	1.29806	0.892	0.54	1.19e-234
HSPA1A	Male	4.7e-214	1.65808	0.899	0.529	1.89e-209
SCGB2A2	Male	6.44e-213	1.9485	0.307	0.032	2.59e-208
ATP5MC2	Male	1.73e-197	1.16022	0.754	0.302	6.97e-193
ATP5F1B	Male	5.71e-195	1.26803	0.502	0.136	2.3e-190
HSPA1B	Male	7.97e-189	1.49608	0.873	0.508	3.21e-184
RACK1	Male	9.41e-188	0.998012	0.869	0.377	3.79e-183
AZGP1	Male	3.27e-186	1.94363	0.298	0.04	1.32e-181
SLC39A6	Male	1.62e-155	1.38358	0.316	0.063	6.51e-151
SLC9A3R1	Male	7.5e-149	1.29527	0.59	0.261	3.02e-144
SELENOW	Male	1.27e-148	1.04896	0.496	0.164	5.12e-144
TRIR	Male	2.35e-143	1.02457	0.533	0.191	9.44e-139
ATP5PD	Male	2.49e-134	1.09446	0.394	0.114	1e-129
BAG3	Male	2.33e-131	1.97283	0.298	0.07	9.38e-127
CST3	Male	8.58e-131	1.57525	0.319	0.077	3.45e-126
ELOB	Male	1.43e-130	1.00878	0.564	0.228	5.76e-126
HSPA6	Male	2.84e-123	2.33287	0.288	0.066	1.14e-118
SELENOH	Male	7.15e-123	1.06061	0.467	0.169	2.88e-118
ATP5F1D	Male	2.24e-118	0.922402	0.481	0.178	9e-114
JPT1	Male	4.11e-115	0.992205	0.329	0.09	1.65e-110
ATP5MC3	Male	1.73e-114	0.975081	0.469	0.177	6.96e-110
FKBP4	Male	7.04e-113	1.09989	0.336	0.098	2.83e-108
SELENOK	Male	1.55e-111	1.03147	0.34	0.1	6.22e-107
PAXX	Male	3.97e-111	0.986942	0.463	0.176	1.6e-106
MZT2B	Male	1.81e-107	1.03556	0.532	0.253	7.26e-103
NENF	Male	1.89e-105	1.05929	0.3	0.085	7.59e-101
COX6C	Male	6.62e-104	1.13403	0.76	0.517	2.67e-99
RAC1	Male	2.39e-95	0.974153	0.491	0.236	9.63e-91
DNAJB1	Male	3.04e-94	1.50685	0.805	0.632	1.22e-89
IER3	Male	3.21e-93	1.20512	0.307	0.099	1.29e-88
AHNAK	Male	4.58e-87	1.04992	0.546	0.291	1.84e-82
SPINT2	Male	9.1e-87	1.09736	0.258	0.076	3.66e-82
P4HB	Male	2.24e-82	0.986553	0.392	0.171	9.02e-78
SYNGR2	Male	5.4e-79	0.887875	0.342	0.131	2.17e-74
XBP1	Male	7.02e-78	1.16338	0.46	0.239	2.82e-73
PTMS	Male	2.59e-76	0.937408	0.319	0.122	1.04e-71
HIST1H1C	Male	1.15e-71	1.13138	0.267	0.094	4.64e-67
MPC2	Male	5.74e-70	1.0059	0.371	0.172	2.31e-65
CD9	Male	7.78e-70	0.929773	0.297	0.114	3.13e-65
NME2	Male	2.78e-66	0.992543	0.415	0.207	1.12e-61
MALAT1	Female	0	1.81398	1	0.997	0
GNB2L1	Female	9.46e-249	3.37722	0.5	0	3.81e-244
ATP5E	Female	2.11e-221	2.91122	0.459	0	8.5e-217
CXCR4	Female	2.56e-203	2.48053	0.754	0.425	1.03e-198
ATP5L	Female	9.95e-182	2.3855	0.397	0	4e-177
SRGN	Female	6.66e-179	1.41121	0.851	0.629	2.68e-174
ATP5G2	Female	4.55e-148	2.0356	0.338	0	1.83e-143
SELK	Female	5.1e-138	2.19671	0.32	0	2.05e-133
XIST	Female	1.05e-125	1.73053	0.296	0	4.23e-121
MTRNR2L12	Female	6.93e-118	2.53202	0.292	0.007	2.79e-113
FYB	Female	3.92e-114	1.74681	0.274	0	1.58e-109
AC090498.1	Female	3.92e-107	2.22688	0.267	0.005	1.58e-102
CD69	Female	1.87e-100	1.25317	0.749	0.501	7.51e-96
IL7R	Female	5.9e-82	1.53928	0.529	0.288	2.37e-77
ZFP36L2	Female	1.88e-74	1.26931	0.723	0.595	7.57e-70
BIRC3	Female	1.6e-72	1.54978	0.333	0.106	6.44e-68
CYTIP	Female	1.04e-70	1.08691	0.564	0.342	4.19e-66
KLRD1	Female	4.57e-66	1.31574	0.306	0.09	1.84e-61
TSC22D3	Female	1.79e-63	1.30182	0.645	0.499	7.2e-59
ELF1	Female	2.83e-63	1.19581	0.486	0.279	1.14e-58
PPP2R5C	Female	5.76e-63	1.0924	0.437	0.217	2.32e-58
LDHB	Female	1.38e-61	0.863723	0.461	0.225	5.57e-57
CREM	Female	1.61e-58	1.5881	0.38	0.183	6.49e-54
IL2RG	Female	2.87e-58	0.902151	0.412	0.188	1.15e-53
CLEC2B	Female	7.16e-58	1.03287	0.549	0.357	2.88e-53
TNFAIP3	Female	4.54e-56	0.834716	0.585	0.374	1.83e-51
DDX3X	Female	4.9e-55	1.08287	0.391	0.194	1.97e-50
RGS1	Female	5.99e-52	1.30317	0.51	0.318	2.41e-47
YPEL5	Female	3.36e-48	1.06542	0.463	0.285	1.35e-43
SLA	Female	5.43e-48	1.14852	0.313	0.134	2.19e-43
TXNIP	Female	6.41e-48	1.04217	0.602	0.449	2.58e-43
FOSB	Female	2.85e-45	1.05821	0.505	0.349	1.15e-40
ID2	Female	6.16e-44	0.968419	0.399	0.218	2.48e-39
CNOT6L	Female	8.47e-43	0.955704	0.263	0.1	3.41e-38
NEAT1	Female	2.7e-42	0.789867	0.534	0.373	1.09e-37
AMD1	Female	9.26e-40	0.980691	0.284	0.128	3.73e-35
STK4	Female	8.03e-39	0.855936	0.502	0.35	3.23e-34
ZFAS1	Female	2.07e-38	0.781859	0.517	0.367	8.32e-34
ZFP36	Female	1.62e-36	0.872976	0.707	0.606	6.51e-32
IFI16	Female	8.24e-36	0.840977	0.349	0.189	3.32e-31
TRAC	Female	1.51e-34	0.952689	0.445	0.3	6.07e-30
JUND	Female	2.9e-30	1.81022	0.329	0.209	1.17e-25
CCL4	Female	2.98e-29	1.2469	0.595	0.503	1.2e-24
RNF19A	Female	8.33e-29	0.813056	0.293	0.159	3.35e-24
DUSP2	Female	8.98e-29	0.786414	0.561	0.425	3.61e-24
REL	Female	2.85e-28	0.799408	0.38	0.25	1.14e-23
PIK3R1	Female	3.82e-27	0.868466	0.329	0.202	1.54e-22
HMGB2	Female	1.23e-26	0.896136	0.343	0.213	4.95e-22
SDCBP	Female	3.38e-26	0.898437	0.315	0.193	1.36e-21
XCL1	Female	0.00440978	0.882966	0.275	0.252	1
P_val was calculated by two-sided Wilcoxon rank-sum test and adjusted for multiple testing using the Benjamini-Hochberg method.

## Sheet: Supplementary data 8
Supplementary data 8. The list of specifically expressed genes of CD4+ T cells from male and female samples.
Gene	cluster	p_val	avg_log2FC	pct.1	pct.2	p_val_adj
CPB1	Male	0	3.07094	0.629	0.001	0
KRT19	Male	0	2.85595	0.475	0.04	0
KRT8	Male	0	2.4767	0.399	0.018	0
KRT18	Male	0	2.47135	0.442	0.027	0
SCGB2A2	Male	0	2.12759	0.361	0.037	0
TFF3	Male	0	2.10973	0.405	0.013	0
SNHG29	Male	0	2.06061	0.381	0	0
PCED1B-AS1	Male	0	1.63013	0.328	0	0
GAS5	Male	0	1.55898	0.312	0	0
CXCL14	Male	0	1.48445	0.271	0.006	0
SNHG6	Male	0	1.27295	0.252	0	0
HSPB1	Male	5.15e-307	1.65171	0.818	0.357	2.07e-302
RACK1	Male	3.06e-300	1.29559	0.918	0.343	1.23e-295
HLA-C	Male	5.62e-291	1.15275	0.982	0.78	2.26e-286
ATP5MC2	Male	7.27e-283	1.31446	0.81	0.298	2.92e-278
H2AFJ	Male	1.15e-275	2.60978	0.516	0.141	4.64e-271
HSPA1B	Male	6.03e-273	1.8294	0.897	0.471	2.43e-268
AZGP1	Male	1.68e-270	1.83339	0.276	0.025	6.74e-266
HSPA1A	Male	3.69e-269	1.96382	0.901	0.519	1.48e-264
HSPA6	Male	2.54e-222	2.60856	0.279	0.036	1.02e-217
PPDPF	Male	1.02e-215	1.27216	0.848	0.473	4.11e-211
SELENOW	Male	2.5e-203	1.18992	0.517	0.157	1.01e-198
ATP5F1B	Male	1.32e-193	1.16418	0.501	0.155	5.3e-189
BAG3	Male	1.89e-191	2.11374	0.377	0.094	7.61e-187
TRIR	Male	6.41e-191	1.14478	0.557	0.19	2.58e-186
SLC9A3R1	Male	9.47e-177	1.37613	0.541	0.202	3.81e-172
SLC39A6	Male	2.05e-176	1.22502	0.279	0.05	8.25e-172
ATP5F1D	Male	1.44e-173	1.09121	0.527	0.183	5.78e-169
ATP5MC3	Male	7.74e-166	1.04488	0.526	0.182	3.12e-161
CYBA	Male	1.45e-164	1.03025	0.77	0.416	5.85e-160
ELOB	Male	1.72e-159	1.01097	0.581	0.222	6.93e-155
CST3	Male	1.3e-157	1.53681	0.288	0.061	5.25e-153
ATP5PD	Male	2.96e-154	1.08317	0.414	0.127	1.19e-149
SELENOH	Male	1.01e-152	1.04356	0.482	0.166	4.05e-148
DNAJB1	Male	1.96e-151	1.86931	0.841	0.644	7.89e-147
MZT2B	Male	2.24e-147	1.11495	0.535	0.223	9.02e-143
PAXX	Male	4.22e-147	1.04185	0.401	0.122	1.7e-142
SELENOK	Male	1.92e-146	1.13876	0.387	0.117	7.74e-142
GRINA	Male	1.69e-135	1.05057	0.296	0.074	6.81e-131
NENF	Male	4.17e-132	0.98872	0.283	0.069	1.68e-127
GNB2	Male	7.09e-128	0.958943	0.459	0.177	2.85e-123
RAC1	Male	4.93e-124	1.01284	0.546	0.252	1.98e-119
SYNGR2	Male	3.41e-112	1.14296	0.44	0.178	1.37e-107
XBP1	Male	1.64e-109	1.23991	0.47	0.214	6.59e-105
SPINT2	Male	4.22e-108	1.02909	0.256	0.069	1.7e-103
FKBP4	Male	5.07e-102	0.954832	0.286	0.086	2.04e-97
IER3	Male	1.55e-95	1.1582	0.288	0.094	6.23e-91
COX6C	Male	3.54e-94	1.03093	0.785	0.553	1.43e-89
HIST1H1C	Male	3.76e-87	1.04516	0.272	0.09	1.51e-82
HSPD1	Male	2.88e-32	0.958727	0.587	0.456	1.16e-27
MALAT1	Female	0	2.08065	0.998	0.993	0
GNB2L1	Female	3.69e-304	3.88544	0.593	0	1.48e-299
ATP5E	Female	1.28e-238	2.98511	0.505	0	5.16e-234
SRGN	Female	4.13e-229	1.69709	0.891	0.653	1.66e-224
CXCR4	Female	6.66e-199	2.44803	0.764	0.45	2.68e-194
ATP5L	Female	8.55e-199	2.49947	0.445	0	3.44e-194
ATP5G2	Female	7.71e-179	2.32936	0.412	0	3.1e-174
SELK	Female	4.89e-155	2.29559	0.371	0	1.97e-150
FYB	Female	5.66e-147	2.18912	0.356	0	2.28e-142
XIST	Female	7.82e-137	1.82569	0.337	0	3.15e-132
AC090498.1	Female	6.84e-122	2.24235	0.314	0.005	2.75e-117
LDHB	Female	1.91e-121	1.09563	0.658	0.309	7.67e-117
CREM	Female	2.81e-109	1.80562	0.545	0.262	1.13e-104
IL2RG	Female	3.62e-104	1.29038	0.492	0.185	1.46e-99
MTRNR2L12	Female	9e-104	2.34213	0.278	0.006	3.62e-99
BIRC3	Female	1.23e-99	1.56931	0.564	0.287	4.95e-95
IGKC	Female	1.23e-96	1.90872	0.271	0.012	4.95e-92
RGS1	Female	1.64e-96	1.51216	0.64	0.391	6.6e-92
IL7R	Female	2.7e-81	1.11795	0.749	0.606	1.09e-76
CYTIP	Female	1.27e-80	1.11784	0.6	0.368	5.11e-76
ELF1	Female	2.13e-78	1.2735	0.535	0.307	8.59e-74
TXNIP	Female	5.15e-70	1.30107	0.663	0.497	2.07e-65
GPR183	Female	9.45e-69	1.4618	0.347	0.12	3.8e-64
STK4	Female	1.81e-65	1.03466	0.551	0.346	7.27e-61
TSC22D3	Female	1.44e-64	1.08399	0.756	0.623	5.78e-60
IFI16	Female	9.18e-62	1.19447	0.376	0.165	3.69e-57
TRAC	Female	2.42e-60	1.31687	0.536	0.356	9.75e-56
NEAT1	Female	5.16e-53	0.997076	0.589	0.426	2.08e-48
PPP2R5C	Female	1.74e-51	1.04138	0.379	0.184	7.01e-47
ZFP36L2	Female	1.85e-50	1.03046	0.739	0.628	7.43e-46
NBEAL1	Female	2.49e-50	1.29676	0.251	0.075	1e-45
DDX3X	Female	1.2e-49	0.943293	0.396	0.205	4.81e-45
CNOT6L	Female	7.5e-49	0.99335	0.29	0.109	3.02e-44
SAMSN1	Female	1.98e-48	0.912323	0.475	0.29	7.98e-44
YPEL5	Female	2.63e-48	1.04568	0.502	0.334	1.06e-43
FOSB	Female	2.87e-46	0.965457	0.486	0.307	1.16e-41
RNF19A	Female	4.51e-45	1.05111	0.305	0.131	1.81e-40
CD69	Female	3.02e-44	0.83484	0.628	0.447	1.21e-39
EVI2B	Female	1.2e-43	0.87556	0.265	0.096	4.82e-39
AMD1	Female	5.61e-42	0.928719	0.298	0.131	2.26e-37
GPBP1	Female	1.21e-41	0.845412	0.418	0.245	4.86e-37
ARID5B	Female	1.43e-41	0.969201	0.443	0.274	5.74e-37
SLA	Female	1.04e-38	0.984763	0.342	0.182	4.2e-34
HMGB2	Female	3.92e-38	1.03359	0.384	0.229	1.58e-33
ZNF331	Female	2.4e-35	0.853094	0.382	0.22	9.66e-31
SDCBP	Female	1.95e-34	0.905343	0.351	0.202	7.86e-30
JUND	Female	6.23e-34	1.64662	0.352	0.211	2.51e-29
ANXA1	Female	1.9e-26	1.03421	0.507	0.402	7.63e-22
KLRB1	Female	1.59e-23	0.890839	0.325	0.196	6.38e-19
CTLA4	Female	1.08e-18	0.839586	0.265	0.166	4.34e-14
P_val was calculated by two-sided Wilcoxon rank-sum test and adjusted for multiple testing using the Benjamini-Hochberg method.

## Sheet: Supplementary data 9
Supplementary data 9. The list of specifically expressed genes of NKT cells from male and female samples.
Gene	cluster	p_val	avg_log2FC	pct.1	pct.2	p_val_adj
CPB1	Male	1.18e-94	3.4054	0.683	0	4.76e-90
KRT8	Male	4.1e-64	2.65235	0.542	0.017	1.65e-59
KRT19	Male	7.75e-56	2.91741	0.599	0.057	3.12e-51
TFF3	Male	9.02e-54	2.47508	0.437	0.007	3.63e-49
KRT18	Male	5.91e-49	2.54033	0.535	0.052	2.38e-44
RACK1	Male	2.29e-42	1.51215	0.937	0.259	9.22e-38
ATP5F1E	Male	2.03e-39	1.40177	0.908	0.248	8.19e-35
ATP5MC2	Male	4.89e-36	1.58685	0.775	0.226	1.97e-31
PCED1B-AS1	Male	4.62e-35	1.25896	0.268	0	1.86e-30
H2AFJ	Male	7.08e-34	2.6956	0.627	0.185	2.85e-29
ATP5F1B	Male	1.32e-32	1.50626	0.585	0.126	5.3e-28
ATP5F1D	Male	1.75e-30	1.38516	0.592	0.143	7.06e-26
PPDPF	Male	2.29e-29	1.44391	0.901	0.439	9.2e-25
HSPB1	Male	1.82e-28	1.32439	0.768	0.293	7.34e-24
CYBA	Male	2.58e-28	1.49799	0.859	0.437	1.04e-23
ELOB	Male	2.69e-28	1.43548	0.613	0.163	1.08e-23
PAXX	Male	2.79e-28	1.47401	0.57	0.146	1.12e-23
SELENOW	Male	5.14e-27	1.4838	0.542	0.131	2.07e-22
AZGP1	Male	1.15e-26	1.75375	0.345	0.041	4.63e-22
TRIR	Male	5.54e-25	1.4076	0.549	0.156	2.23e-20
TFF1	Male	3.08e-22	1.12006	0.254	0.02	1.24e-17
SLC9A3R1	Male	2.37e-21	1.35584	0.718	0.324	9.54e-17
ATP5MC3	Male	2.53e-21	1.184	0.521	0.152	1.02e-16
CRABP2	Male	5.1e-20	1.40862	0.268	0.033	2.05e-15
NOP53	Male	5.63e-20	1.10522	0.444	0.115	2.27e-15
SELENOK	Male	2.28e-18	1.08574	0.415	0.109	9.18e-14
ATP5PD	Male	3.75e-18	1.16071	0.401	0.107	1.51e-13
MIF	Male	4.1e-18	1.06584	0.796	0.417	1.65e-13
ATP5PB	Male	1.9e-17	1.09219	0.423	0.12	7.66e-13
SLC39A6	Male	3.42e-17	1.2008	0.331	0.07	1.38e-12
SRSF9	Male	6.19e-17	1.12563	0.479	0.165	2.49e-12
HSPA1B	Male	7.72e-17	1.06704	0.852	0.448	3.11e-12
NAXE	Male	1.1e-16	1.13233	0.282	0.052	4.41e-12
CX3CR1	Male	1.53e-16	1.077	0.324	0.069	6.14e-12
SELENOH	Male	1.69e-16	1.21424	0.437	0.135	6.79e-12
FYB1	Male	5.34e-16	1.06651	0.465	0.15	2.15e-11
RAB5IF	Male	6.03e-16	1.12462	0.282	0.056	2.43e-11
ATP5PF	Male	1.01e-15	1.1449	0.408	0.128	4.06e-11
ZYX	Male	6.95e-15	1.06242	0.486	0.174	2.8e-10
TBX21	Male	7.38e-15	1.12218	0.366	0.107	2.97e-10
AHNAK	Male	1.29e-14	1.27154	0.606	0.302	5.18e-10
CLU	Male	2.08e-14	1.31877	0.254	0.048	8.35e-10
PTMS	Male	1.7e-13	1.15376	0.282	0.067	6.85e-09
CST3	Male	2.24e-13	2.06301	0.352	0.111	9.01e-09
MZT2B	Male	5.26e-13	1.08491	0.458	0.185	2.11e-08
XBP1	Male	8.6e-13	1.07007	0.655	0.37	3.46e-08
DNAJB1	Male	1.76e-11	1.24541	0.782	0.576	7.07e-07
HSPA6	Male	2.45e-11	1.49142	0.324	0.102	9.86e-07
PSAP	Male	1.41e-10	1.29234	0.451	0.204	5.66e-06
CCL4L2	Male	1.69e-09	1.74428	0.486	0.224	6.81e-05
MALAT1	Female	4.2e-41	2.01375	1	1	1.69e-36
GNB2L1	Female	1.02e-35	3.81292	0.637	0	4.12e-31
SRGN	Female	4.98e-31	1.86746	0.92	0.732	2e-26
CXCR4	Female	7.89e-30	3.06751	0.735	0.246	3.17e-25
ATP5E	Female	2.62e-28	2.96507	0.543	0	1.06e-23
ATP5L	Female	8.33e-24	2.56203	0.478	0	3.35e-19
ATP5G2	Female	5.22e-22	2.44782	0.45	0	2.1e-17
SELK	Female	3.29e-18	2.24081	0.387	0	1.33e-13
KLRD1	Female	5.37e-16	1.44964	0.728	0.479	2.16e-11
XIST	Female	3.04e-15	1.8368	0.333	0	1.22e-10
AC090498.1	Female	9.05e-15	2.33261	0.341	0.014	3.64e-10
CREM	Female	2.63e-14	2.29052	0.459	0.134	1.06e-09
AREG	Female	3.18e-13	2.53882	0.426	0.106	1.28e-08
MTRNR2L12	Female	3.19e-13	2.48262	0.313	0.014	1.28e-08
FYB	Female	5.75e-13	1.58902	0.289	0	2.31e-08
TSC22D3	Female	7.34e-13	1.42248	0.752	0.549	2.95e-08
ZFP36L2	Female	1.13e-12	1.47055	0.77	0.662	4.56e-08
FOSB	Female	3.57e-12	1.53437	0.537	0.232	1.44e-07
REL	Female	4.44e-12	1.66826	0.491	0.204	1.79e-07
IL7R	Female	6.37e-12	2.16539	0.461	0.176	2.56e-07
IGKC	Female	1.57e-11	1.76066	0.259	0	6.31e-07
CD69	Female	9.46e-11	1.55609	0.698	0.486	3.81e-06
DUSP2	Female	3.16e-10	1.44803	0.617	0.366	1.27e-05
XCL1	Female	8.12e-10	1.74941	0.498	0.246	3.27e-05
XCL2	Female	1.13e-09	1.72617	0.5	0.289	4.56e-05
BIRC3	Female	1.84e-09	1.78962	0.359	0.113	7.4e-05
SYTL3	Female	2.32e-09	1.50342	0.387	0.134	9.32e-05
ZNF331	Female	8.59e-09	1.37135	0.391	0.141	0.000345624
NEAT1	Female	3.99e-08	1.29924	0.657	0.507	0.00160578
YPEL5	Female	6.79e-08	1.33406	0.478	0.282	0.00273239
KLRB1	Female	3.55e-07	1.19275	0.543	0.345	0.0142926
MCL1	Female	3.96e-07	1.00644	0.548	0.387	0.0159211
JUND	Female	4.44e-07	1.85322	0.406	0.197	0.017861
GPR65	Female	4.59e-07	1.0688	0.398	0.197	0.018478
SELL	Female	6.42e-07	1.36735	0.256	0.063	0.0258517
DDX3X	Female	7.15e-07	1.13157	0.407	0.211	0.0287606
SLA	Female	3.03e-06	1.29743	0.344	0.162	0.121803
AMD1	Female	8.93e-06	1.06567	0.289	0.12	0.359507
GZMK	Female	1.03e-05	1.17476	0.359	0.183	0.412714
ELF1	Female	1.36e-05	0.986915	0.491	0.331	0.54849
CD55	Female	1.5e-05	1.05779	0.27	0.106	0.605308
KLRC1	Female	1.66e-05	1.07678	0.4	0.225	0.667909
NBEAL1	Female	1.75e-05	1.11106	0.25	0.092	0.705307
ZFP36	Female	1.82e-05	1.06587	0.72	0.669	0.733117
IFRD1	Female	1.83e-05	1.01358	0.265	0.106	0.73596
SRSF2	Female	5.04e-05	0.97786	0.487	0.38	1
HMGB2	Female	5.42e-05	1.00971	0.343	0.19	1
SAMSN1	Female	6.27e-05	1.01102	0.306	0.155	1
SERTAD1	Female	0.000795584	1.01076	0.304	0.183	1
TUBB4B	Female	0.00439753	1.18285	0.354	0.282	1
P_val was calculated by two-sided Wilcoxon rank-sum test and adjusted for multiple testing using the Benjamini-Hochberg method.

## Sheet: Supplementary data 10
Supplementary data 10. The differential expression genes between CD3E+KRT8+ T cells and CD3E+KRT8- T cells.
Gene	Cluster	p_val	avg_log2FC	pct.1	pct.2	p_val_adj
KRT8	CD3_KRT8	0	3.82849	1	0	0
KRT19	CD3_KRT8	0	3.24107	0.789	0.081	0
CPB1	CD3_KRT8	0	3.02056	0.66	0.087	0
H2AFJ	CD3_KRT8	0	3.0161	0.815	0.179	0
KRT18	CD3_KRT8	0	2.84108	0.729	0.068	0
TFF3	CD3_KRT8	0	2.45458	0.52	0.058	0
CRABP2	CD3_KRT8	4.4262e-290	1.79095	0.369	0.031	1.78106e-285
TFF1	CD3_KRT8	7.41985e-277	1.68467	0.333	0.023	2.98567e-272
CLDN3	CD3_KRT8	1.00149e-264	1.41389	0.274	0.013	4.02989e-260
FASN	CD3_KRT8	4.48234e-259	1.65127	0.34	0.03	1.80365e-254
AZGP1	CD3_KRT8	1.98384e-234	2.39607	0.4	0.057	7.98279e-230
CLDN4	CD3_KRT8	3.46349e-227	1.55609	0.309	0.028	1.39368e-222
SLC39A6	CD3_KRT8	6.02215e-218	1.70909	0.434	0.077	2.42325e-213
CCND1	CD3_KRT8	2.30235e-204	1.30829	0.271	0.023	9.26442e-200
PPDPF	CD3_KRT8	2.96683e-187	1.3676	0.918	0.57	1.19382e-182
TSPAN13	CD3_KRT8	1.2444e-186	1.22546	0.264	0.025	5.00734e-182
FTH1	CD3_KRT8	2.70181e-174	0.823152	0.991	0.872	1.08718e-169
HIST1H1C	CD3_KRT8	2.08448e-152	1.47821	0.4	0.093	8.38775e-148
SPINT2	CD3_KRT8	7.15214e-148	1.40132	0.361	0.078	2.87795e-143
CST3	CD3_KRT8	3.72096e-142	1.73116	0.399	0.098	1.49728e-137
IER3	CD3_KRT8	3.7084e-140	1.48503	0.424	0.114	1.49222e-135
SLC9A3R1	CD3_KRT8	1.96588e-138	1.45019	0.663	0.299	7.9105e-134
NME2	CD3_KRT8	1.71303e-134	1.39695	0.564	0.214	6.89308e-130
XBP1	CD3_KRT8	1.68298e-126	1.54244	0.594	0.262	6.77214e-122
GRINA	CD3_KRT8	5.2313e-123	1.24801	0.307	0.065	2.10502e-118
AGR2	CD3_KRT8	1.82074e-122	1.61702	0.269	0.049	7.32649e-118
MIF	CD3_KRT8	7.63814e-122	1.13756	0.823	0.506	3.07351e-117
HSPB1	CD3_KRT8	6.64793e-120	1.12779	0.746	0.381	2.67506e-115
CEBPD	CD3_KRT8	5.05037e-119	1.2596	0.319	0.071	2.03222e-114
COX6C	CD3_KRT8	2.43607e-111	1.33083	0.804	0.54	9.80249e-107
TPD52	CD3_KRT8	2.66672e-110	1.1688	0.286	0.063	1.07306e-105
AHNAK	CD3_KRT8	2.83991e-99	1.22971	0.63	0.312	1.14275e-94
CLU	CD3_KRT8	7.58273e-99	1.16717	0.288	0.069	3.05121e-94
CENPX	CD3_KRT8	1.60584e-94	1.06779	0.27	0.064	6.46172e-90
MPC2	CD3_KRT8	2.51777e-94	1.21534	0.459	0.182	1.01312e-89
ELOB	CD3_KRT8	1.21126e-88	1.05993	0.567	0.264	4.87399e-84
ATP5F1B	CD3_KRT8	2.92797e-88	1.03641	0.473	0.186	1.17819e-83
NENF	CD3_KRT8	9.52012e-86	1.04354	0.334	0.104	3.8308e-81
ATP5MC2	CD3_KRT8	2.37957e-85	0.931496	0.698	0.36	9.57516e-81
HIST1H2AC	CD3_KRT8	1.18427e-83	1.07719	0.326	0.099	4.7654e-79
DCXR	CD3_KRT8	1.65425e-82	1.03869	0.429	0.169	6.65654e-78
P4HB	CD3_KRT8	1.34273e-80	1.10615	0.45	0.192	5.40303e-76
PEBP1	CD3_KRT8	4.35203e-80	0.997303	0.559	0.28	1.75121e-75
HLA-C	CD3_KRT8	6.58355e-78	0.641933	0.969	0.844	2.64915e-73
ANXA2	CD3_KRT8	1.21691e-77	1.02974	0.61	0.335	4.89672e-73
PPIA	CD3_KRT8	5.0121e-77	0.718905	0.939	0.799	2.01682e-72
HACD3	CD3_KRT8	1.83421e-75	0.916614	0.251	0.066	7.38068e-71
ANAPC11	CD3_KRT8	3.10017e-75	0.997057	0.488	0.222	1.24748e-70
PTMS	CD3_KRT8	4.61819e-75	1.0063	0.366	0.133	1.85832e-70
COX6A1	CD3_KRT8	5.93351e-75	0.952325	0.706	0.442	2.38759e-70
SELENOW	CD3_KRT8	3.36939e-72	0.927356	0.468	0.207	1.35581e-67
MZT2B	CD3_KRT8	1.1491e-71	1.03295	0.536	0.279	4.62388e-67
SYNGR2	CD3_KRT8	2.75428e-71	0.966671	0.39	0.153	1.1083e-66
CRIP1	CD3_KRT8	4.58807e-71	0.893851	0.714	0.458	1.84619e-66
CD9	CD3_KRT8	6.8536e-70	1.00393	0.347	0.128	2.75782e-65
ATP5F1E	CD3_KRT8	2.90959e-69	0.680894	0.762	0.413	1.17079e-64
FKBP4	CD3_KRT8	5.90161e-69	0.876681	0.347	0.124	2.37475e-64
METTL26	CD3_KRT8	2.24496e-68	0.872462	0.316	0.108	9.03351e-64
ATP5PD	CD3_KRT8	5.33173e-68	0.974343	0.377	0.151	2.14544e-63
SELENOH	CD3_KRT8	3.64194e-63	0.969372	0.448	0.205	1.46548e-58
ELOC	CD3_KRT8	9.18108e-61	0.827426	0.306	0.109	3.69438e-56
PLEC	CD3_KRT8	3.32174e-59	0.946396	0.265	0.088	1.33663e-54
RAC1	CD3_KRT8	4.73661e-59	0.887173	0.499	0.264	1.90597e-54
ATP5MC3	CD3_KRT8	1.30687e-58	0.828046	0.455	0.214	5.25872e-54
GAPDH	CD3_KRT8	4.13943e-58	0.527784	0.967	0.877	1.66566e-53
CISD3	CD3_KRT8	1.68124e-57	0.769842	0.286	0.101	6.76514e-53
ACTG1	CD3_KRT8	2.98545e-55	0.523448	0.967	0.84	1.20132e-50
ALDOA	CD3_KRT8	2.89496e-53	0.818099	0.631	0.418	1.1649e-48
NME3	CD3_KRT8	4.08793e-53	0.759722	0.33	0.134	1.64494e-48
DSTN	CD3_KRT8	6.00361e-53	0.950267	0.379	0.178	2.41579e-48
GATA3	CD3_KRT8	1.40744e-52	0.856683	0.361	0.158	5.6634e-48
TMBIM6	CD3_KRT8	1.34689e-50	0.793859	0.695	0.488	5.41975e-46
CTSB	CD3_KRT8	1.432e-50	0.718684	0.26	0.092	5.76223e-46
PKM	CD3_KRT8	3.81365e-50	0.827688	0.503	0.282	1.53458e-45
PRDX1	CD3_KRT8	1.328e-49	0.713046	0.652	0.424	5.34373e-45
PAXX	CD3_KRT8	1.34345e-49	0.78782	0.434	0.216	5.40591e-45
JPT1	CD3_KRT8	1.94262e-49	0.766488	0.298	0.118	7.8169e-45
CANX	CD3_KRT8	1.94432e-49	0.836801	0.353	0.157	7.82373e-45
ATP5F1C	CD3_KRT8	8.92125e-49	0.77422	0.325	0.138	3.58982e-44
MAGED2	CD3_KRT8	1.24713e-47	0.8959	0.32	0.141	5.01833e-43
BHLHE40	CD3_KRT8	2.80122e-47	0.873951	0.304	0.127	1.12718e-42
PSMA7	CD3_KRT8	1.29748e-45	0.723975	0.676	0.465	5.22094e-41
RHOB	CD3_KRT8	1.34767e-45	0.709432	0.434	0.221	5.42288e-41
JUN	CD3_KRT8	2.80382e-44	0.572955	0.892	0.703	1.12823e-39
RHOA	CD3_KRT8	7.16691e-44	0.604536	0.773	0.576	2.88389e-39
ATP5F1D	CD3_KRT8	7.81232e-44	0.665929	0.434	0.222	3.1436e-39
MYH9	CD3_KRT8	2.27032e-43	0.852888	0.497	0.294	9.13553e-39
HSBP1	CD3_KRT8	4.16701e-43	0.681745	0.302	0.13	1.67676e-38
KDELR1	CD3_KRT8	2.90025e-42	0.75078	0.329	0.152	1.16703e-37
CYC1	CD3_KRT8	4.10704e-42	0.72011	0.284	0.121	1.65263e-37
RAB5C	CD3_KRT8	2.05963e-41	0.713049	0.314	0.145	8.28773e-37
CD63	CD3_KRT8	2.40542e-41	0.6761	0.555	0.343	9.67915e-37
COX8A	CD3_KRT8	3.17415e-41	0.731281	0.588	0.387	1.27725e-36
RACK1	CD3_KRT8	7.12513e-41	0.457502	0.77	0.444	2.86708e-36
SLC25A39	CD3_KRT8	9.24161e-41	0.730845	0.262	0.108	3.71873e-36
SERF2	CD3_KRT8	6.50965e-40	0.472377	0.929	0.834	2.61942e-35
FLOT1	CD3_KRT8	1.46992e-39	0.690658	0.263	0.11	5.9148e-35
SRSF9	CD3_KRT8	1.63525e-39	0.7777	0.402	0.217	6.5801e-35
TSTD1	CD3_KRT8	4.84262e-39	0.702492	0.402	0.218	1.94862e-34
MIEN1	CD3_KRT8	7.68369e-39	0.63411	0.309	0.141	3.09184e-34
LSM4	CD3_KRT8	1.20029e-38	0.719627	0.302	0.14	4.82986e-34
HIST1H1E	CD3_KRT8	2.01224e-38	0.815074	0.25	0.102	8.09706e-34
ATP5IF1	CD3_KRT8	2.52648e-38	0.673543	0.379	0.192	1.01663e-33
LY6E	CD3_KRT8	1.14432e-37	0.598475	0.623	0.415	4.60461e-33
PTPRCAP	CD3_KRT8	1.5767e-37	0.530644	0.635	0.396	6.34448e-33
DNAJC1	CD3_KRT8	2.98569e-37	0.776265	0.347	0.178	1.20141e-32
PUF60	CD3_KRT8	3.5261e-37	0.752485	0.27	0.122	1.41887e-32
ATP5PF	CD3_KRT8	4.46192e-37	0.659161	0.372	0.19	1.79543e-32
S100A11	CD3_KRT8	4.58203e-37	0.567911	0.715	0.515	1.84377e-32
TRIR	CD3_KRT8	6.35285e-36	0.619949	0.437	0.245	2.55632e-31
FKBP2	CD3_KRT8	1.55443e-35	0.67901	0.287	0.133	6.25489e-31
PPIB	CD3_KRT8	1.95576e-35	0.607432	0.68	0.501	7.8698e-31
ARL6IP1	CD3_KRT8	2.75597e-35	0.741051	0.434	0.25	1.10897e-30
BST2	CD3_KRT8	2.92904e-35	0.668443	0.507	0.319	1.17862e-30
TUBB	CD3_KRT8	7.77473e-35	0.695066	0.491	0.3	3.12847e-30
ATP6V0B	CD3_KRT8	7.88574e-35	0.66813	0.363	0.196	3.17314e-30
PRKAR1A	CD3_KRT8	1.08975e-34	0.711497	0.35	0.181	4.38504e-30
ATP5PB	CD3_KRT8	1.41043e-34	0.644184	0.319	0.155	5.67543e-30
EEF1G	CD3_KRT8	2.59869e-34	0.614114	0.443	0.244	1.04569e-29
ATP5MF	CD3_KRT8	3.35103e-34	0.634462	0.357	0.182	1.34842e-29
NDUFAF3	CD3_KRT8	1.18271e-33	0.659854	0.333	0.17	4.75912e-29
DRAP1	CD3_KRT8	1.72149e-33	0.678046	0.546	0.368	6.92712e-29
ATP5MG	CD3_KRT8	2.6389e-33	0.463583	0.565	0.334	1.06187e-28
MT2A	CD3_KRT8	2.9773e-33	0.937714	0.593	0.406	1.19803e-28
MLF2	CD3_KRT8	3.82202e-33	0.642379	0.291	0.141	1.53794e-28
TMEM14C	CD3_KRT8	4.3985e-33	0.633712	0.288	0.138	1.76991e-28
AP2S1	CD3_KRT8	5.70758e-33	0.621936	0.294	0.143	2.29667e-28
H2AFY	CD3_KRT8	8.04054e-33	0.70086	0.296	0.147	3.23543e-28
MARCKSL1	CD3_KRT8	8.88906e-33	0.6705	0.278	0.132	3.57687e-28
ARF1	CD3_KRT8	1.11322e-32	0.623934	0.538	0.359	4.4795e-28
SRRM2	CD3_KRT8	1.28059e-32	0.646465	0.396	0.223	5.15296e-28
MTDH	CD3_KRT8	2.43109e-32	0.652143	0.449	0.268	9.78248e-28
PSAP	CD3_KRT8	2.90403e-32	0.793212	0.372	0.208	1.16855e-27
STUB1	CD3_KRT8	5.59673e-32	0.706142	0.328	0.173	2.25207e-27
GNG5	CD3_KRT8	2.27916e-31	0.59483	0.516	0.338	9.1711e-27
MGP	CD3_KRT8	3.00275e-31	1.49219	0.337	0.178	1.20828e-26
NDUFAB1	CD3_KRT8	3.82514e-31	0.660772	0.341	0.185	1.5392e-26
CYBA	CD3_KRT8	9.20379e-31	0.474961	0.752	0.547	3.70351e-26
MZT2A	CD3_KRT8	1.86915e-30	0.673614	0.398	0.236	7.52127e-26
YWHAB	CD3_KRT8	2.12149e-30	0.534979	0.675	0.498	8.53668e-26
CFL1	CD3_KRT8	4.98197e-30	0.401027	0.91	0.769	2.0047e-25
IFI6	CD3_KRT8	5.12913e-30	0.656796	0.349	0.19	2.06391e-25
TMEM219	CD3_KRT8	1.05644e-29	0.57484	0.323	0.169	4.251e-25
KHDRBS1	CD3_KRT8	2.70594e-29	0.631625	0.381	0.22	1.08884e-24
RHOC	CD3_KRT8	3.50784e-29	0.620486	0.268	0.131	1.41152e-24
BRK1	CD3_KRT8	6.7631e-29	0.552415	0.544	0.362	2.7214e-24
HSP90B1	CD3_KRT8	1.08095e-28	0.59758	0.504	0.329	4.34964e-24
NUCB2	CD3_KRT8	1.63066e-28	0.639539	0.313	0.168	6.56161e-24
GLUL	CD3_KRT8	4.05595e-28	0.574045	0.366	0.205	1.63207e-23
HMGN2	CD3_KRT8	6.48127e-28	0.588267	0.571	0.405	2.608e-23
H2AFV	CD3_KRT8	6.97961e-28	0.679708	0.421	0.263	2.80852e-23
NDUFB9	CD3_KRT8	2.93123e-27	0.587866	0.412	0.249	1.1795e-22
MRPS34	CD3_KRT8	3.07894e-27	0.58683	0.293	0.153	1.23893e-22
RNASEK	CD3_KRT8	6.42082e-27	0.536621	0.394	0.228	2.58367e-22
PHB	CD3_KRT8	6.50552e-27	0.604977	0.276	0.142	2.61776e-22
GABARAP	CD3_KRT8	1.1422e-26	0.541584	0.53	0.359	4.59608e-22
PPP1CA	CD3_KRT8	1.78574e-26	0.550966	0.485	0.321	7.18564e-22
GNB2	CD3_KRT8	6.85014e-26	0.52217	0.379	0.222	2.75643e-21
COX5B	CD3_KRT8	7.95305e-26	0.492281	0.538	0.374	3.20023e-21
ATP6V0C	CD3_KRT8	1.13863e-25	0.445863	0.454	0.282	4.58174e-21
CD46	CD3_KRT8	1.3704e-25	0.664327	0.284	0.151	5.51434e-21
RNF213	CD3_KRT8	1.773e-25	0.602853	0.452	0.295	7.13437e-21
SELENOT	CD3_KRT8	2.17418e-25	0.519517	0.25	0.122	8.74868e-21
PDIA3	CD3_KRT8	2.74255e-25	0.618419	0.482	0.33	1.10358e-20
PSMA6	CD3_KRT8	2.94986e-25	0.584389	0.323	0.182	1.18699e-20
COPZ1	CD3_KRT8	6.94404e-25	0.513344	0.292	0.156	2.79421e-20
SF3B2	CD3_KRT8	7.45972e-25	0.555167	0.388	0.236	3.00172e-20
CCT5	CD3_KRT8	7.5396e-25	0.547877	0.293	0.157	3.03386e-20
LSP1	CD3_KRT8	8.21208e-25	0.518727	0.651	0.494	3.30446e-20
CORO1B	CD3_KRT8	8.24942e-25	0.468036	0.274	0.141	3.31948e-20
SQSTM1	CD3_KRT8	9.0561e-25	0.546387	0.55	0.377	3.64408e-20
CSNK2B	CD3_KRT8	9.44969e-25	0.601629	0.297	0.162	3.80246e-20
RTRAF	CD3_KRT8	1.10413e-24	0.495559	0.29	0.153	4.44292e-20
NDUFS8	CD3_KRT8	2.29909e-24	0.540231	0.334	0.191	9.25132e-20
REX1BD	CD3_KRT8	2.5306e-24	0.466758	0.307	0.165	1.01829e-19
ACTB	CD3_KRT8	2.80028e-24	0.303261	0.987	0.939	1.1268e-19
TMED2	CD3_KRT8	2.92904e-24	0.535662	0.346	0.202	1.17862e-19
COX5A	CD3_KRT8	3.38304e-24	0.561391	0.429	0.274	1.3613e-19
YWHAH	CD3_KRT8	4.39417e-24	0.582907	0.262	0.137	1.76817e-19
SELENOK	CD3_KRT8	7.86845e-24	0.396619	0.276	0.142	3.16619e-19
KRT10	CD3_KRT8	7.98218e-24	0.480662	0.395	0.244	3.21195e-19
REEP5	CD3_KRT8	2.05788e-23	0.539256	0.485	0.331	8.28071e-19
TGOLN2	CD3_KRT8	2.68747e-23	0.515211	0.266	0.138	1.08141e-18
SH3BGRL3	CD3_KRT8	2.81107e-23	0.366216	0.914	0.812	1.13115e-18
ARHGDIA	CD3_KRT8	3.07709e-23	0.553378	0.397	0.25	1.23819e-18
POLD4	CD3_KRT8	4.9596e-23	0.508714	0.297	0.164	1.99569e-18
C4orf48	CD3_KRT8	5.60535e-23	0.511491	0.29	0.161	2.25554e-18
GPX4	CD3_KRT8	9.88001e-23	0.505295	0.499	0.346	3.97562e-18
LGALS3	CD3_KRT8	1.52926e-22	0.553912	0.346	0.206	6.15358e-18
FLNA	CD3_KRT8	4.48419e-22	0.598951	0.349	0.214	1.80439e-17
TPI1	CD3_KRT8	6.80274e-22	0.453698	0.633	0.486	2.73736e-17
SEM1	CD3_KRT8	8.99113e-22	0.435228	0.312	0.176	3.61794e-17
RABAC1	CD3_KRT8	9.40444e-22	0.499177	0.463	0.31	3.78425e-17
ZYX	CD3_KRT8	9.98203e-22	0.540664	0.383	0.242	4.01667e-17
CD82	CD3_KRT8	1.27295e-21	0.579356	0.324	0.191	5.12223e-17
TMED4	CD3_KRT8	1.4565e-21	0.556001	0.284	0.159	5.86082e-17
HNRNPU	CD3_KRT8	2.56555e-21	0.521928	0.443	0.299	1.03235e-16
TPM3	CD3_KRT8	3.66833e-21	0.496014	0.632	0.485	1.4761e-16
NHP2	CD3_KRT8	4.57918e-21	0.47048	0.281	0.157	1.84261e-16
POLR2J	CD3_KRT8	7.34936e-21	0.471563	0.265	0.145	2.95731e-16
NDUFB10	CD3_KRT8	7.72601e-21	0.47759	0.392	0.249	3.10887e-16
PPP4C	CD3_KRT8	8.20079e-21	0.509833	0.29	0.166	3.29992e-16
STAT1	CD3_KRT8	8.99685e-21	0.671579	0.324	0.195	3.62024e-16
CHCHD2	CD3_KRT8	1.00578e-20	0.377644	0.716	0.579	4.04715e-16
CALR	CD3_KRT8	1.04758e-20	0.4859	0.565	0.41	4.21535e-16
2023-09-09	CD3_KRT8	1.59144e-20	0.528336	0.386	0.25	6.40378e-16
IDH2	CD3_KRT8	2.34948e-20	0.457293	0.307	0.178	9.45408e-16
TPM4	CD3_KRT8	3.48714e-20	0.45493	0.313	0.183	1.40319e-15
CLTA	CD3_KRT8	3.64066e-20	0.468418	0.306	0.179	1.46496e-15
MEA1	CD3_KRT8	5.1897e-20	0.457006	0.259	0.141	2.08828e-15
PGAM1	CD3_KRT8	5.64331e-20	0.463219	0.353	0.221	2.27081e-15
SHISA5	CD3_KRT8	6.83659e-20	0.485505	0.356	0.221	2.75098e-15
YWHAZ	CD3_KRT8	6.8776e-20	0.397617	0.749	0.616	2.76748e-15
ATP5MD	CD3_KRT8	7.68497e-20	0.476097	0.338	0.206	3.09235e-15
PRDX5	CD3_KRT8	1.15351e-19	0.521221	0.402	0.269	4.64162e-15
NDUFB11	CD3_KRT8	2.18983e-19	0.471126	0.461	0.32	8.81166e-15
VPS28	CD3_KRT8	2.2014e-19	0.408888	0.44	0.296	8.85821e-15
TAPBP	CD3_KRT8	2.93143e-19	0.557113	0.433	0.3	1.17958e-14
HM13	CD3_KRT8	3.24271e-19	0.409825	0.266	0.149	1.30484e-14
EIF4H	CD3_KRT8	4.1287e-19	0.534592	0.265	0.152	1.66135e-14
PSME2	CD3_KRT8	4.77066e-19	0.451643	0.606	0.464	1.91966e-14
FYB1	CD3_KRT8	5.99268e-19	0.395756	0.431	0.276	2.4114e-14
CD74	CD3_KRT8	6.85795e-19	0.321671	0.875	0.757	2.75957e-14
CHMP2A	CD3_KRT8	1.42215e-18	0.474408	0.259	0.146	5.7226e-14
NCOR1	CD3_KRT8	1.62819e-18	0.495698	0.376	0.247	6.55167e-14
CALM3	CD3_KRT8	1.63257e-18	0.464259	0.378	0.248	6.5693e-14
LGALS1	CD3_KRT8	1.96102e-18	0.429593	0.545	0.395	7.89094e-14
PRDX2	CD3_KRT8	2.09084e-18	0.479995	0.354	0.229	8.41334e-14
AURKAIP1	CD3_KRT8	2.2971e-18	0.45797	0.304	0.184	9.24329e-14
TCEA1	CD3_KRT8	2.34448e-18	0.413693	0.34	0.211	9.43396e-14
NDUFS6	CD3_KRT8	3.18025e-18	0.498748	0.313	0.194	1.2797e-13
SDHC	CD3_KRT8	3.42912e-18	0.438225	0.279	0.162	1.37984e-13
ARPC5L	CD3_KRT8	3.47722e-18	0.40192	0.352	0.222	1.3992e-13
PPM1G	CD3_KRT8	4.16915e-18	0.480451	0.279	0.165	1.67762e-13
PDIA6	CD3_KRT8	5.13398e-18	0.497808	0.327	0.206	2.06586e-13
TXN	CD3_KRT8	5.6132e-18	0.413114	0.482	0.347	2.25869e-13
TMED9	CD3_KRT8	6.2359e-18	0.413483	0.286	0.168	2.50927e-13
TMEM14B	CD3_KRT8	6.82372e-18	0.543087	0.342	0.218	2.7458e-13
LAMP1	CD3_KRT8	1.42419e-17	0.398412	0.292	0.174	5.73079e-13
GPI	CD3_KRT8	1.71667e-17	0.382507	0.276	0.16	6.90772e-13
UBXN4	CD3_KRT8	2.05407e-17	0.408694	0.406	0.271	8.26538e-13
BCAP31	CD3_KRT8	2.72636e-17	0.485855	0.367	0.24	1.09706e-12
EID1	CD3_KRT8	3.18341e-17	0.454038	0.365	0.237	1.28097e-12
PRPF40A	CD3_KRT8	3.26405e-17	0.406003	0.293	0.176	1.31342e-12
TALDO1	CD3_KRT8	3.79098e-17	0.412257	0.276	0.163	1.52545e-12
DBI	CD3_KRT8	3.96325e-17	0.440335	0.502	0.376	1.59477e-12
BSG	CD3_KRT8	4.58895e-17	0.4394	0.366	0.244	1.84655e-12
IFITM3	CD3_KRT8	5.12193e-17	0.314909	0.419	0.281	2.06101e-12
UBE2L6	CD3_KRT8	5.87208e-17	0.463002	0.41	0.284	2.36287e-12
KRTCAP2	CD3_KRT8	5.88433e-17	0.499994	0.452	0.334	2.3678e-12
RAB1B	CD3_KRT8	8.46982e-17	0.39431	0.28	0.165	3.40817e-12
JTB	CD3_KRT8	1.16882e-16	0.409341	0.324	0.205	4.7032e-12
POLR2E	CD3_KRT8	1.18463e-16	0.375225	0.281	0.169	4.76681e-12
CCT6A	CD3_KRT8	1.9821e-16	0.371073	0.276	0.162	7.97576e-12
PDCD6	CD3_KRT8	2.29174e-16	0.465401	0.27	0.163	9.22173e-12
MACF1	CD3_KRT8	2.29573e-16	0.474193	0.305	0.19	9.2378e-12
RAB2A	CD3_KRT8	2.65303e-16	0.40871	0.287	0.175	1.06755e-11
LAMTOR1	CD3_KRT8	2.99402e-16	0.419792	0.281	0.17	1.20476e-11
PSMD8	CD3_KRT8	3.43001e-16	0.416462	0.361	0.239	1.3802e-11
SNRPC	CD3_KRT8	5.91998e-16	0.404494	0.254	0.15	2.38214e-11
WDR1	CD3_KRT8	6.08263e-16	0.413732	0.323	0.208	2.44759e-11
APRT	CD3_KRT8	7.12332e-16	0.439997	0.484	0.359	2.86635e-11
APH1A	CD3_KRT8	8.59532e-16	0.413051	0.254	0.151	3.45867e-11
DDX17	CD3_KRT8	8.7374e-16	0.458381	0.396	0.271	3.51584e-11
TLN1	CD3_KRT8	9.72198e-16	0.403362	0.278	0.169	3.91203e-11
ADAR	CD3_KRT8	1.00946e-15	0.383195	0.278	0.166	4.06195e-11
COPE	CD3_KRT8	1.49325e-15	0.43668	0.393	0.271	6.0087e-11
RNASET2	CD3_KRT8	1.63924e-15	0.352281	0.256	0.152	6.59616e-11
CNBP	CD3_KRT8	1.71202e-15	0.384182	0.628	0.495	6.88901e-11
C1orf43	CD3_KRT8	1.90441e-15	0.425746	0.274	0.167	7.66316e-11
BANF1	CD3_KRT8	2.05094e-15	0.409059	0.365	0.244	8.25279e-11
PSMC5	CD3_KRT8	2.17021e-15	0.413215	0.3	0.188	8.73271e-11
ITM2C	CD3_KRT8	2.24292e-15	0.567965	0.416	0.297	9.02528e-11
NUCKS1	CD3_KRT8	3.058e-15	0.509154	0.304	0.196	1.23051e-10
LAPTM4A	CD3_KRT8	7.63464e-15	0.380046	0.291	0.184	3.0721e-10
SRP9	CD3_KRT8	1.0642e-14	0.350143	0.383	0.263	4.28223e-10
HNRNPR	CD3_KRT8	1.08742e-14	0.346331	0.283	0.173	4.37567e-10
FKBP8	CD3_KRT8	1.4219e-14	0.486086	0.316	0.214	5.72157e-10
HADHA	CD3_KRT8	1.568e-14	0.337022	0.254	0.151	6.30949e-10
CNPY3	CD3_KRT8	1.78679e-14	0.414072	0.251	0.153	7.18984e-10
SPCS1	CD3_KRT8	2.10457e-14	0.376494	0.481	0.358	8.4686e-10
NDUFB4	CD3_KRT8	2.11169e-14	0.476949	0.418	0.301	8.49723e-10
RAB7A	CD3_KRT8	3.53309e-14	0.412537	0.319	0.211	1.42168e-09
EEF1D	CD3_KRT8	3.82347e-14	0.263809	0.865	0.758	1.53853e-09
SELENOF	CD3_KRT8	4.0692e-14	0.367953	0.252	0.151	1.6374e-09
RNF167	CD3_KRT8	4.3013e-14	0.327687	0.296	0.186	1.7308e-09
NDUFA4	CD3_KRT8	6.11772e-14	0.335395	0.634	0.516	2.46171e-09
SNRPD3	CD3_KRT8	8.11107e-14	0.385306	0.342	0.231	3.26381e-09
PSMA5	CD3_KRT8	8.48697e-14	0.40261	0.348	0.237	3.41507e-09
CTSW	CD3_KRT8	1.16787e-13	0.389904	0.605	0.499	4.69941e-09
ZNF706	CD3_KRT8	1.39678e-13	0.409034	0.319	0.213	5.62048e-09
POLR2G	CD3_KRT8	1.66689e-13	0.357814	0.287	0.181	6.70741e-09
RAD23A	CD3_KRT8	1.90228e-13	0.417133	0.286	0.186	7.65459e-09
MRPL51	CD3_KRT8	1.92537e-13	0.428846	0.288	0.187	7.7475e-09
TCF25	CD3_KRT8	2.05094e-13	0.367507	0.321	0.213	8.25278e-09
KIF5B	CD3_KRT8	3.09875e-13	0.394055	0.28	0.18	1.24691e-08
NDUFB2	CD3_KRT8	4.31691e-13	0.34558	0.455	0.339	1.73708e-08
EDF1	CD3_KRT8	4.36113e-13	0.324547	0.572	0.459	1.75488e-08
PRMT2	CD3_KRT8	5.28908e-13	0.367252	0.327	0.219	2.12827e-08
SSU72	CD3_KRT8	5.9244e-13	0.353393	0.3	0.198	2.38392e-08
FNBP4	CD3_KRT8	6.25811e-13	0.323019	0.265	0.168	2.5182e-08
HMGN1	CD3_KRT8	6.53852e-13	0.347161	0.513	0.393	2.63103e-08
COX17	CD3_KRT8	6.98757e-13	0.37095	0.311	0.209	2.81173e-08
MDH2	CD3_KRT8	7.05912e-13	0.397339	0.325	0.222	2.84052e-08
OTUB1	CD3_KRT8	8.46049e-13	0.339396	0.26	0.163	3.40442e-08
CXCR3	CD3_KRT8	1.29448e-12	0.453758	0.355	0.256	5.20884e-08
CSTB	CD3_KRT8	1.40573e-12	0.34289	0.391	0.28	5.65653e-08
RAB11A	CD3_KRT8	1.55174e-12	0.34711	0.292	0.19	6.24405e-08
PABPC1	CD3_KRT8	1.62803e-12	0.314846	0.704	0.605	6.55103e-08
CAPG	CD3_KRT8	1.72359e-12	0.4472	0.291	0.192	6.93555e-08
GADD45GIP1	CD3_KRT8	1.89532e-12	0.307429	0.264	0.167	7.62658e-08
RALY	CD3_KRT8	2.30972e-12	0.376795	0.343	0.238	9.29408e-08
CLIC1	CD3_KRT8	2.56528e-12	0.298778	0.786	0.683	1.03224e-07
TOMM20	CD3_KRT8	2.72989e-12	0.31614	0.377	0.266	1.09848e-07
GUK1	CD3_KRT8	3.45247e-12	0.278311	0.572	0.453	1.38924e-07
FIS1	CD3_KRT8	3.47636e-12	0.345437	0.346	0.24	1.39885e-07
APOBEC3C	CD3_KRT8	4.94178e-12	0.420821	0.25	0.16	1.98852e-07
LAT	CD3_KRT8	5.69137e-12	0.334667	0.335	0.233	2.29015e-07
NOL7	CD3_KRT8	6.43429e-12	0.351853	0.251	0.16	2.5891e-07
NOP53	CD3_KRT8	7.28336e-12	0.260607	0.308	0.2	2.93075e-07
PPP2R1A	CD3_KRT8	7.73413e-12	0.3689	0.255	0.162	3.11214e-07
EMP3	CD3_KRT8	9.32975e-12	0.301012	0.573	0.458	3.7542e-07
PSMB9	CD3_KRT8	1.04322e-11	0.364727	0.638	0.53	4.1978e-07
EIF3H	CD3_KRT8	1.19558e-11	0.349328	0.476	0.368	4.81088e-07
NCL	CD3_KRT8	1.20268e-11	0.35921	0.571	0.446	4.83946e-07
LIMD2	CD3_KRT8	1.81962e-11	0.318847	0.533	0.426	7.32196e-07
TPR	CD3_KRT8	1.96652e-11	0.301533	0.287	0.19	7.91306e-07
VDAC1	CD3_KRT8	2.16477e-11	0.315776	0.305	0.207	8.71082e-07
ELOVL5	CD3_KRT8	2.56107e-11	0.407781	0.28	0.189	1.03055e-06
DCTN3	CD3_KRT8	3.46085e-11	0.328148	0.267	0.178	1.39261e-06
ZNF683	CD3_KRT8	3.50447e-11	0.595194	0.371	0.278	1.41016e-06
TAGLN2	CD3_KRT8	3.84979e-11	0.252938	0.657	0.53	1.54912e-06
ECH1	CD3_KRT8	4.16807e-11	0.327231	0.262	0.172	1.67719e-06
APBB1IP	CD3_KRT8	4.4273e-11	0.360023	0.311	0.221	1.7815e-06
ADRM1	CD3_KRT8	4.67582e-11	0.317777	0.252	0.164	1.8815e-06
GRB2	CD3_KRT8	4.92437e-11	0.36364	0.262	0.174	1.98152e-06
PSMB6	CD3_KRT8	6.15269e-11	0.280627	0.337	0.235	2.47578e-06
NDUFA2	CD3_KRT8	6.29283e-11	0.260478	0.314	0.215	2.53217e-06
LCP2	CD3_KRT8	6.35933e-11	0.34905	0.39	0.285	2.55893e-06
TSPO	CD3_KRT8	6.68011e-11	0.318469	0.419	0.316	2.68801e-06
UBE2I	CD3_KRT8	6.7856e-11	0.334737	0.369	0.265	2.73046e-06
SF3B1	CD3_KRT8	7.82758e-11	0.322675	0.424	0.314	3.14974e-06
RAD21	CD3_KRT8	7.84198e-11	0.327442	0.301	0.204	3.15553e-06
YBX1	CD3_KRT8	8.39114e-11	0.295256	0.587	0.469	3.37651e-06
SCAND1	CD3_KRT8	8.66812e-11	0.287394	0.302	0.205	3.48796e-06
GNAS	CD3_KRT8	8.90738e-11	0.322356	0.447	0.335	3.58424e-06
CAPZB	CD3_KRT8	8.93298e-11	0.290516	0.489	0.376	3.59454e-06
PSMB10	CD3_KRT8	1.11512e-10	0.356829	0.346	0.251	4.48715e-06
PTP4A2	CD3_KRT8	1.14494e-10	0.352618	0.372	0.274	4.60713e-06
VDAC2	CD3_KRT8	1.32459e-10	0.335391	0.305	0.212	5.33001e-06
SERBP1	CD3_KRT8	1.42884e-10	0.349384	0.38	0.28	5.74953e-06
ARF5	CD3_KRT8	2.09847e-10	0.386189	0.355	0.263	8.44403e-06
ZNHIT1	CD3_KRT8	2.35461e-10	0.292379	0.263	0.175	9.47471e-06
PRELID1	CD3_KRT8	2.846e-10	0.290496	0.362	0.265	1.1452e-05
PSMB3	CD3_KRT8	2.93766e-10	0.299877	0.413	0.307	1.18209e-05
GZMH	CD3_KRT8	5.14569e-10	0.313089	0.422	0.318	2.07057e-05
CSNK1A1	CD3_KRT8	5.63885e-10	0.330337	0.262	0.176	2.26902e-05
UBXN1	CD3_KRT8	5.77711e-10	0.329063	0.412	0.314	2.32465e-05
ARPC1B	CD3_KRT8	6.51868e-10	0.349673	0.422	0.326	2.62305e-05
RBCK1	CD3_KRT8	7.92263e-10	0.253755	0.262	0.175	3.18799e-05
FAM96B	CD3_KRT8	8.66954e-10	0.263361	0.301	0.211	3.48854e-05
EIF5A	CD3_KRT8	9.18312e-10	0.285167	0.342	0.246	3.6952e-05
TAX1BP1	CD3_KRT8	9.42142e-10	0.253718	0.356	0.254	3.79108e-05
SRI	CD3_KRT8	1.3448e-09	0.312049	0.34	0.249	5.41134e-05
TUFM	CD3_KRT8	1.56373e-09	0.321096	0.274	0.192	6.2923e-05
VCP	CD3_KRT8	1.61779e-09	0.365022	0.312	0.225	6.50984e-05
2023-09-02	CD3_KRT8	1.69267e-09	0.304451	0.264	0.18	6.81113e-05
TBC1D10C	CD3_KRT8	1.7356e-09	0.330922	0.349	0.261	6.98387e-05
HNRNPF	CD3_KRT8	1.7454e-09	0.272756	0.464	0.36	7.02331e-05
LAPTM5	CD3_KRT8	1.94986e-09	0.310665	0.685	0.601	7.84604e-05
SLC3A2	CD3_KRT8	2.13764e-09	0.323286	0.287	0.203	8.60163e-05
TRAM1	CD3_KRT8	2.28956e-09	0.314495	0.298	0.209	9.21295e-05
TMCO1	CD3_KRT8	2.34081e-09	0.298695	0.285	0.2	9.41918e-05
ANXA11	CD3_KRT8	2.66964e-09	0.298657	0.339	0.249	0.000107424
RNF7	CD3_KRT8	2.81059e-09	0.272125	0.325	0.23	0.000113095
CUTA	CD3_KRT8	3.16358e-09	0.2997	0.391	0.299	0.000127299
AUP1	CD3_KRT8	3.40368e-09	0.346119	0.264	0.184	0.000136961
PAK2	CD3_KRT8	4.15208e-09	0.280638	0.266	0.183	0.000167076
ERP29	CD3_KRT8	4.24652e-09	0.270528	0.443	0.341	0.000170876
TMEM59	CD3_KRT8	4.3283e-09	0.279335	0.465	0.368	0.000174167
EVL	CD3_KRT8	4.53407e-09	0.290227	0.636	0.545	0.000182446
YWHAE	CD3_KRT8	5.04851e-09	0.269392	0.254	0.173	0.000203147
ENSA	CD3_KRT8	6.1263e-09	0.283872	0.325	0.237	0.000246516
SKAP1	CD3_KRT8	8.85856e-09	0.277433	0.381	0.288	0.00035646
ANXA6	CD3_KRT8	8.89069e-09	0.34821	0.38	0.294	0.000357752
SELPLG	CD3_KRT8	1.02045e-08	0.344622	0.274	0.195	0.000410619
PYURF	CD3_KRT8	1.19741e-08	0.289115	0.286	0.203	0.000481824
ARL6IP4	CD3_KRT8	1.23828e-08	0.288713	0.372	0.288	0.000498271
SET	CD3_KRT8	1.44935e-08	0.290201	0.363	0.271	0.000583203
FKBP1A	CD3_KRT8	1.46442e-08	0.290171	0.338	0.255	0.000589269
PLP2	CD3_KRT8	1.47553e-08	0.289849	0.544	0.443	0.00059374
RAC2	CD3_KRT8	1.48255e-08	0.262837	0.712	0.616	0.000596564
HNRNPM	CD3_KRT8	1.53145e-08	0.26442	0.269	0.19	0.000616241
HP1BP3	CD3_KRT8	1.6482e-08	0.267527	0.282	0.198	0.000663218
TBCB	CD3_KRT8	1.89031e-08	0.275123	0.321	0.235	0.00076064
ISCU	CD3_KRT8	2.22717e-08	0.251267	0.349	0.261	0.000896192
CBX3	CD3_KRT8	2.58287e-08	0.345229	0.286	0.209	0.00103932
PA2G4	CD3_KRT8	2.71239e-08	0.300627	0.296	0.214	0.00109144
HSPA9	CD3_KRT8	2.80285e-08	0.315722	0.271	0.194	0.00112784
TMED10	CD3_KRT8	4.93256e-08	0.267407	0.296	0.216	0.00198481
NONO	CD3_KRT8	5.03063e-08	0.306659	0.258	0.184	0.00202428
ATP6V1F	CD3_KRT8	5.39086e-08	0.258603	0.333	0.248	0.00216923
NEDD8	CD3_KRT8	6.02065e-08	0.257349	0.425	0.332	0.00242265
ACTN4	CD3_KRT8	7.08709e-08	0.292247	0.267	0.191	0.00285178
ACTR2	CD3_KRT8	7.25608e-08	0.260442	0.336	0.251	0.00291977
EIF3G	CD3_KRT8	9.07715e-08	0.280614	0.449	0.364	0.00365256
AP2M1	CD3_KRT8	1.05779e-07	0.261636	0.264	0.188	0.00425643
UQCRQ	CD3_KRT8	1.27052e-07	0.392299	0.351	0.277	0.00511243
DUT	CD3_KRT8	1.91697e-07	0.310096	0.265	0.194	0.0077137
CCT8	CD3_KRT8	1.98824e-07	0.275095	0.277	0.203	0.00800047
CITED2	CD3_KRT8	2.35726e-07	0.385304	0.376	0.297	0.00948539
TRMT112	CD3_KRT8	3.20251e-07	0.277033	0.541	0.464	0.0128866
DYNLRB1	CD3_KRT8	3.70239e-07	0.298015	0.352	0.272	0.014898
CCL4L2	CD3_KRT8	4.3811e-07	0.385115	0.464	0.367	0.0176291
CCT3	CD3_KRT8	4.40598e-07	0.280442	0.32	0.242	0.0177292
RHOF	CD3_KRT8	7.32975e-07	0.28554	0.258	0.193	0.0294942
CCDC85B	CD3_KRT8	1.87057e-06	0.26085	0.32	0.25	0.0752697
LSM2	CD3_KRT8	3.77079e-06	0.252551	0.25	0.185	0.151733
CDC37	CD3_KRT8	4.06313e-06	0.251349	0.34	0.27	0.163496
TAP1	CD3_KRT8	5.17104e-06	0.30982	0.281	0.221	0.208078
ARHGEF1	CD3_KRT8	5.38978e-06	0.264439	0.308	0.243	0.216879
IQGAP1	CD3_KRT8	1.04482e-05	0.254924	0.335	0.267	0.420427
CTSA	CD3_KRT8	7.89136e-05	0.255156	0.288	0.232	1
COTL1	CD3_KRT8	8.66372e-05	0.260495	0.547	0.48	1
SRGN	CD3	1.62449e-142	1.59585	0.843	0.561	6.53678e-138
MALAT1	CD3	1.64774e-97	1.15768	0.999	0.999	6.63035e-93
B2M	CD3	3.59138e-94	0.486801	0.999	1	1.44514e-89
GNB2L1	CD3	3.01539e-87	1.77738	0.438	0.079	1.21336e-82
TPT1	CD3	4.77019e-84	0.721462	0.951	0.887	1.91948e-79
ATP5E	CD3	3.81185e-81	1.80732	0.4	0.07	1.53385e-76
CXCR4	CD3	1.96282e-76	1.86074	0.698	0.49	7.89819e-72
TMSB4X	CD3	6.92626e-74	0.635369	0.99	0.983	2.78706e-69
ATP5L	CD3	5.11886e-69	1.70534	0.346	0.06	2.05978e-64
UBA52	CD3	6.94529e-55	0.633368	0.834	0.742	2.79472e-50
SELK	CD3	1.55512e-54	1.64405	0.28	0.044	6.25766e-50
CD52	CD3	1.4185e-52	0.895075	0.758	0.622	5.70791e-48
CREM	CD3	1.00934e-49	1.74465	0.368	0.143	4.06148e-45
ATP5G2	CD3	1.33407e-49	1.29198	0.297	0.064	5.36816e-45
EEF1A1	CD3	4.94347e-48	0.378133	0.991	0.991	1.9892e-43
XIST	CD3	2.77151e-44	1.24915	0.255	0.051	1.11523e-39
MTRNR2L12	CD3	1.04165e-43	1.82041	0.253	0.05	4.19149e-39
TXNIP	CD3	4.29556e-42	1.13066	0.6	0.404	1.72849e-37
HLA-A	CD3	7.7995e-42	0.535378	0.903	0.9	3.13844e-37
IL7R	CD3	2.93793e-39	1.28945	0.489	0.296	1.18219e-34
YPEL5	CD3	7.86954e-38	1.18005	0.446	0.262	3.16663e-33
BIRC3	CD3	1.80153e-35	1.34142	0.306	0.118	7.24917e-31
ZFP36L2	CD3	1.42097e-34	0.792973	0.712	0.603	5.71785e-30
ELF1	CD3	2.98431e-32	1.03157	0.46	0.287	1.20086e-27
HLA-B	CD3	5.75114e-32	0.402758	0.95	0.971	2.3142e-27
ZNF331	CD3	8.21479e-32	1.11698	0.338	0.159	3.30555e-27
FOSB	CD3	2.22034e-31	1.02268	0.489	0.326	8.93443e-27
NR4A2	CD3	4.42723e-30	1.06419	0.444	0.281	1.78147e-25
PTPRC	CD3	9.09715e-29	0.538072	0.779	0.671	3.6606e-24
CYTIP	CD3	2.82095e-25	0.81236	0.527	0.386	1.13512e-20
PPP2R5C	CD3	3.28481e-25	0.85912	0.401	0.249	1.32177e-20
DUSP2	CD3	3.33161e-25	0.967272	0.551	0.409	1.3406e-20
ID2	CD3	6.45539e-25	0.818047	0.388	0.223	2.59758e-20
SAMSN1	CD3	1.26665e-23	0.791381	0.358	0.205	5.09686e-19
KLRD1	CD3	4.33262e-23	0.978246	0.315	0.165	1.7434e-18
AMD1	CD3	4.10663e-22	0.962225	0.264	0.132	1.65247e-17
EIF3E	CD3	4.80467e-22	0.653059	0.433	0.283	1.93335e-17
CD48	CD3	1.08033e-21	0.621252	0.445	0.294	4.34713e-17
LYAR	CD3	2.05221e-21	0.758043	0.275	0.133	8.2579e-17
ANXA1	CD3	6.77029e-21	0.951686	0.609	0.51	2.7243e-16
DNAJA1	CD3	1.42679e-20	1.1482	0.544	0.474	5.74126e-16
COMMD6	CD3	5.94622e-20	0.531978	0.624	0.518	2.3927e-15
TRAC	CD3	6.22756e-20	0.800499	0.412	0.274	2.50591e-15
CLEC2B	CD3	1.00639e-19	0.728819	0.52	0.4	4.04961e-15
EEF1B2	CD3	7.26805e-19	0.394722	0.775	0.709	2.92459e-14
FYN	CD3	1.96641e-18	0.674431	0.341	0.205	7.91265e-14
IL32	CD3	2.83921e-18	0.539564	0.756	0.773	1.14247e-13
STK4	CD3	2.69417e-17	0.682395	0.48	0.36	1.08411e-12
RHOH	CD3	6.59737e-17	0.747012	0.362	0.24	2.65472e-12
TSC22D3	CD3	7.25611e-17	0.848951	0.627	0.568	2.91979e-12
CD69	CD3	1.80327e-16	0.704029	0.695	0.62	7.2562e-12
EIF4A2	CD3	2.04218e-16	0.550504	0.532	0.429	8.21752e-12
DDX3X	CD3	3.43283e-16	0.762393	0.36	0.25	1.38134e-11
ARID5B	CD3	8.79441e-16	0.77599	0.25	0.139	3.53878e-11
SLA	CD3	2.15351e-15	0.812163	0.288	0.177	8.66552e-11
RUNX3	CD3	3.26612e-15	0.613099	0.282	0.164	1.31425e-10
UBB	CD3	9.45529e-15	0.493357	0.812	0.774	3.80471e-10
TOMM7	CD3	1.09835e-14	0.399787	0.668	0.594	4.41967e-10
HERPUD1	CD3	1.72245e-14	0.703067	0.334	0.228	6.93095e-10
GZMK	CD3	5.73386e-14	0.665727	0.53	0.433	2.30725e-09
CLK1	CD3	5.92516e-14	0.630398	0.357	0.248	2.38423e-09
PDE4B	CD3	6.17094e-14	0.627548	0.25	0.142	2.48312e-09
XCL2	CD3	6.57112e-14	1.22758	0.267	0.158	2.64415e-09
SDCBP	CD3	3.15974e-13	0.774795	0.303	0.207	1.27145e-08
UQCRB	CD3	3.77331e-13	0.450771	0.602	0.518	1.51834e-08
HSPH1	CD3	1.04134e-12	0.832259	0.44	0.363	4.19023e-08
SRSF7	CD3	1.10213e-12	0.508421	0.639	0.586	4.43485e-08
ZFAS1	CD3	1.13441e-12	0.566076	0.496	0.406	4.56476e-08
LEPROTL1	CD3	2.17894e-12	0.564112	0.44	0.342	8.76782e-08
IFI16	CD3	3.65872e-12	0.594755	0.327	0.223	1.47223e-07
CLEC2D	CD3	4.19945e-12	0.555756	0.297	0.194	1.68981e-07
HSP90AA1	CD3	4.22084e-12	0.840698	0.863	0.867	1.69843e-07
GMFG	CD3	7.09727e-12	0.46566	0.489	0.384	2.85587e-07
N4BP2L2	CD3	8.1419e-12	0.545906	0.39	0.293	3.27622e-07
SRSF5	CD3	8.87369e-12	0.479608	0.46	0.368	3.57068e-07
GZMA	CD3	9.77938e-12	0.621698	0.592	0.563	3.93512e-07
S100A4	CD3	1.01238e-11	0.395573	0.758	0.726	4.07373e-07
HMGB2	CD3	1.825e-11	0.716979	0.324	0.228	7.34362e-07
RGCC	CD3	4.12512e-11	0.855359	0.467	0.396	1.65991e-06
PIK3R1	CD3	8.77976e-11	0.668868	0.31	0.222	3.53289e-06
TUBA4A	CD3	9.47501e-11	0.784133	0.399	0.314	3.81265e-06
GPBP1	CD3	1.13406e-10	0.550068	0.351	0.263	4.56333e-06
CYCS	CD3	1.87809e-10	0.573881	0.401	0.319	7.55723e-06
DNAJB6	CD3	3.20561e-10	0.603976	0.366	0.286	1.2899e-05
COX7C	CD3	3.71495e-10	0.335111	0.673	0.61	1.49486e-05
PARP8	CD3	4.27574e-10	0.444452	0.315	0.216	1.72051e-05
RGS1	CD3	6.12203e-10	0.800285	0.463	0.392	2.46344e-05
ISG20	CD3	6.18419e-10	0.545164	0.434	0.344	2.48846e-05
RNF19A	CD3	1.63383e-09	0.602872	0.268	0.187	6.57435e-05
TRBC2	CD3	1.82927e-09	0.466665	0.477	0.399	7.36081e-05
PTPN22	CD3	1.85615e-09	0.513849	0.257	0.17	7.46894e-05
JUND	CD3	2.52733e-09	1.42269	0.315	0.252	0.000101697
SAP18	CD3	3.65275e-09	0.503488	0.506	0.452	0.000146983
MBNL1	CD3	1.29706e-08	0.441398	0.389	0.307	0.000521924
SERTAD1	CD3	2.15518e-08	0.65939	0.271	0.198	0.000867224
EIF1	CD3	2.21124e-08	0.260139	0.914	0.93	0.000889781
H2AFZ	CD3	2.57973e-08	0.615681	0.518	0.47	0.00103806
HSPA8	CD3	3.07802e-08	0.4398	0.841	0.864	0.00123857
EIF5	CD3	5.78547e-08	0.49154	0.366	0.296	0.00232802
CELF2	CD3	6.66499e-08	0.355521	0.286	0.202	0.00268192
CD3D	CD3	1.04383e-07	0.290896	0.696	0.656	0.00420027
TMA7	CD3	1.04811e-07	0.291925	0.708	0.659	0.00421748
REL	CD3	1.23805e-07	0.555732	0.365	0.299	0.00498179
FUS	CD3	1.32336e-07	0.42378	0.489	0.435	0.00532506
UBE2D3	CD3	1.34666e-07	0.362753	0.507	0.448	0.00541881
RBM8A	CD3	2.83284e-07	0.418537	0.44	0.377	0.0113991
TUBB4B	CD3	4.97692e-07	0.629961	0.325	0.266	0.0200266
LITAF	CD3	5.82008e-07	0.464788	0.412	0.35	0.0234194
IL2RG	CD3	6.05409e-07	0.379514	0.376	0.302	0.024361
XCL1	CD3	6.09028e-07	1.13239	0.295	0.229	0.0245067
CD2	CD3	1.11566e-06	0.304161	0.62	0.575	0.0448931
GLIPR1	CD3	1.51917e-06	0.501209	0.268	0.206	0.0611298
MCL1	CD3	1.69072e-06	0.450294	0.474	0.435	0.0680331
SRSF2	CD3	1.79213e-06	0.537831	0.441	0.403	0.0721137
ARHGAP15	CD3	7.82081e-06	0.332696	0.273	0.208	0.314702
HSPE1	CD3	7.94405e-06	0.557196	0.585	0.571	0.319661
ZFP36	CD3	1.23409e-05	0.57526	0.687	0.675	0.496585
RGS2	CD3	1.34263e-05	0.537722	0.288	0.233	0.540261
CKLF	CD3	1.43662e-05	0.330978	0.362	0.298	0.57808
HNRNPH1	CD3	1.50189e-05	0.403681	0.25	0.194	0.604344
MYADM	CD3	2.23938e-05	0.457936	0.284	0.234	0.901105
DUSP4	CD3	2.69956e-05	0.754962	0.285	0.242	1
CDC42SE2	CD3	3.91218e-05	0.269626	0.291	0.228	1
CCL4	CD3	4.54385e-05	0.597602	0.581	0.552	1
DDX24	CD3	5.20852e-05	0.379318	0.444	0.406	1
ANKRD12	CD3	5.80368e-05	0.354829	0.342	0.292	1
ZC3HAV1	CD3	9.43469e-05	0.312638	0.256	0.205	1
HLA-DPB1	CD3	9.81505e-05	0.268096	0.472	0.418	1
TNFAIP3	CD3	0.000108069	0.284063	0.542	0.503	1
TAF1D	CD3	0.000110484	0.343384	0.284	0.237	1
PPP1R2	CD3	0.00033411	0.351271	0.375	0.329	1
OAZ1	CD3	0.000339293	0.320854	0.726	0.729	1
IFNG	CD3	0.000351558	0.786925	0.275	0.23	1
CAPZA1	CD3	0.000586747	0.324044	0.264	0.221	1
LDHB	CD3	0.000720074	0.274945	0.405	0.362	1
DYNLL1	CD3	0.000908449	0.35657	0.515	0.498	1
PCBP1	CD3	0.000917103	0.295845	0.337	0.296	1
FAM177A1	CD3	0.000949425	0.48532	0.279	0.245	1
TRA2B	CD3	0.00173806	0.307723	0.274	0.236	1
EIF1AX	CD3	0.00221983	0.291696	0.255	0.217	1
TAGAP	CD3	0.00222704	0.363216	0.38	0.346	1
CCNL1	CD3	0.00362032	0.259455	0.346	0.311	1
SNRPG	CD3	0.00372303	0.256838	0.329	0.291	1
RSL24D1	CD3	0.00390677	0.250325	0.306	0.269	1
H3F3B	CD3	0.00431372	0.36038	0.926	0.966	1
UBC	CD3	0.00460583	0.281447	0.859	0.905	1
P_val was calculated by two-sided Wilcoxon rank-sum test and adjusted for multiple testing using the Benjamini-Hochberg method.

[truncated: 2 more sheets: Supplementary data 11, Supplementary data 12]
