# Supplementary material for: Single-cell transcriptome analysis indicates fatty acid metabolism-mediated metastasis and immunosuppression in male breast cancer
Source: Nat Commun. 2023 Sep 11;14:5590. doi: 10.1038/s41467-023-41318-2 (PMC10495415; doi:10.1038/s41467-023-41318-2)
Supplement: Supplementary file 6 — Source Data [file 41467_2023_41318_MOESM6_ESM.xlsx]

## Sheet: Figure 1d
CellType	EPCAM	KRT19	KRT18	LUM	DCN	FAP	ACTA2	MCAM	MYLK	CD68	CD163	CD14	CD3D	CD3E	CD3G	EDNRB	RGCC	PLVAP	GJA5	GJA4	BMX	ACKR1	SELE	SELP	CD79A	CD19	MS4A1	JCHAIN	IGHG1	IGHG3	KIT	ENPP3	CPA3
Epithelial_cell	2.58911	33.0872	18.2422	0.0625199	0.053709	0.0027745	0.144311	0.020565	0.0279887	0.0546463	0.0738991	0.317342	0.0270701	0.0291697	0.0112667	0.00262452	0.174287	0.0236207	0.00161221	0.010798	0.000506158	0.0240519	0.00464916	0.00204338	0.00886714	0.00101232	0.0044242	0.0643196	1.01802	0.144311	0.052228	0.00496785	0.0121853
CAFs	0.0645341	0.662309	0.403616	39.7216	42.0117	1.71071	7.02865	0.0609179	0.81669	0.260362	0.0344924	0.117385	0.0178025	0.0194715	0.00945758	0.0951321	1.24367	0.142976	0.0636996	0.0456189	0.00250348	0.181085	0.0127955	0.0125174	0.00611961	0.00194715	0.00361613	0.0976356	0.0954103	0.0550765	0.0161335	0.00305981	0.0038943
Myofibroblast	0.0897461	0.592994	0.558158	0.456603	0.697697	0.0368038	33.3651	2.52017	3.96024	0.0537296	0.0173194	0.0854163	0.0123991	0.0175162	0.00708522	0.286361	0.137768	0.105294	0.0566818	1.69986	0.00236174	0.0991931	0.00806928	0.00432986	0.0137768	0.00196812	0.0127928	0.0667191	0.342452	0.120646	0.00747884	0.00236174	0.00472348
Macrophage	0.226978	1.95912	1.01448	0.100008	0.087767	0.00472038	0.110409	0.0147212	0.0185615	2.60397	2.29978	8.66845	0.0820866	0.0937675	0.0301624	0.0221618	0.948796	0.0406433	0.0012001	0.00680054	0.00104008	0.0412033	0.00808065	0.00448036	0.0339227	0.00688055	0.0313625	0.136171	0.4958	0.0652052	0.00416033	0.00152012	0.012241
T cell	0.0372834	0.476467	0.286864	0.0221353	0.0240358	0.00150922	0.0782001	0.00927893	0.00726663	0.018502	0.0100056	0.0346562	1.50537	1.70375	0.557127	0.00106205	1.5654	0.0131358	0.000447177	0.00262717	0.000279486	0.0155394	0.00122974	0.00251537	0.0297373	0.000503074	0.0348798	0.0479039	0.399217	0.0457798	0.00955841	0.00078256	0.00167691
Capillary endo.	0.177892	1.0036	0.818509	0.245244	0.812853	0.178406	1.13316	1.67301	0.561954	0.0606684	0.0503856	0.249871	0.0195373	0.0133676	0.00771208	0.663239	4.8581	10.8828	0.0493573	1.08226	0.104884	3.12853	0.336761	0.139332	0.00565553	0.00154242	0.00874036	0.077635	0.11671	0.103342	0.102314	0.00565553	0.00359897
Arterial endo.	0.114609	1.01372	0.625504	0.10573	0.213882	0.158192	0.64891	1.20743	0.338176	0.0540759	0.0250202	0.0984665	0.0169492	0.0290557	0.0112994	0.19209	0.820823	2.67312	2.19532	4.43422	0.692494	0.170299	0.0338983	0.00726392	0.0104923	0.00161421	0.00161421	0.128329	0.244552	0.116223	0.00564972	0.00242131	0.00322841
Venous endo.	0.0981533	0.63572	0.62636	0.0928409	0.184417	0.0842398	0.223628	0.647862	0.671642	0.0867695	0.027068	0.30635	0.018467	0.0177081	0.00581837	0.196307	0.636479	13.1047	0.00430053	0.0447761	0.166709	32.0248	2.50367	1.51733	0.00809512	0.00202378	0.00935998	0.0872755	0.198583	0.0338983	0.01872	0.00581837	0.0123956
B cell	0.0170157	0.173211	0.0933682	0.0161431	0.0157068	0.0008726	0.0488656	0.0034904	0.0061082	0.169721	0.0021815	0.0244328	0.0196335	0.0292321	0.0091623	0.0017452	0.249127	0.0541012	0.0004363	0.0039267	0.0004363	0.0235602	0.0017452	0.0008726	2.83944	0.525742	3.84031	1.5781	0.712478	0.220768	0.0013089	0.0004363	0.0034904
Plasma cell	0.0479351	0.584071	0.243363	0.0324484	0.0766962	0.000737463	0.169617	0.00884956	0.0317109	0.0789086	0.00737463	0.0199115	0.0442478	0.0545723	0.0162242	0.00221239	1.09808	0.0199115	0.00147493	0.00663717	0	0.0228614	0.00147493	0.000737463	4.3444	0.114307	0.0228614	111.548	300.023	83.6932	0.00221239	0.000737463	0.00663717
Mast cell	0.531981	5.4259	3.53198	0.0374415	0.117005	0.00156006	0.24337	0.0140406	0.0187207	0.179407	0.0218409	0.107644	0.0826833	0.113885	0.0390016	0.00780031	0.185647	0.024961	0	0.00468019	0	0.0218409	0.00156006	0	0.0171607	0.00312012	0.0109204	0.0296412	0.475819	0.0561622	1.4415	0.168487	18.2652

## Sheet: Figure 2b, c
CellType	Male Percentage (%)	Female Percentage (%)	Pre-M Female Percentage (%)	Post-M Female Percentage (%)
Arterial endo.	0.00471	0.01947	0.02679	0.00732
B cell	0.00924	0.03547	0.04386	0.02156
CAFs	0.01458	0.05554	0.07014	0.03134
Capillary endo.	0.00858	0.02933	0.03834	0.01439
Cancer cell	0.70284	0.31636	0.24094	0.44143
Macrophage	0.16552	0.07326	0.07409	0.07189
Mast cell	0.00492	0.00748	0.00429	0.01277
Myofibroblast	0.01277	0.08668	0.12391	0.02496
Plasma cell	0.00091	0.02574	0.01571	0.04238
T cell	0.06378	0.28556	0.27	0.31136
Venous endo.	0.01216	0.06511	0.09194	0.02061

## Sheet: Figure 2d, e
SampleID	B/Plasma cell (%)	Endothelial cell (%)	Cancer cell (%)	Myofibroblasts/CAFs (%)	Macrophage (%)	Mast cell (%)	T cell (%)	Group	Group1
MBC1	0.066487	0.053843	0.348771	0.078278	0.220202	0.024009	0.20841	Male	Male
MBC2	0.001017	0.004616	0.92623	0.020887	0.027458	0.002347	0.017445	Male	Male
MBC3	0.002641	0.005283	0.813225	0.003773	0.034808	0.001604	0.138666	Male	Male
MBC4	0.003438	0.015312	0.82125	0.013125	0.113125	0.002812	0.030938	Male	Male
MBC5	0.000171	0.030525	0.620441	0.016463	0.325369	0.001143	0.005888	Male	Male
MBC6	0.007849	0.142857	0.456306	0.137101	0.237049	0.008373	0.010466	Male	Male
FBC1	0.193447	0.070582	0.124085	0.078599	0.215406	0.005925	0.311955	Female	Pre-M Female
FBC2	0.103138	0.032352	0.24803	0.049495	0.083921	0.02295	0.460113	Female	Post-M Female
FBC3	0.082409	0.071315	0.310618	0.050713	0.066561	0.001585	0.416799	Female	Pre-M Female
FBC4	0.126773	0.036528	0.128492	0.033949	0.064031	0.010743	0.599484	Female	Post-M Female
FBC5	0.068393	0.08013	0.03966	0.190611	0.029138	0.002428	0.58964	Female	Pre-M Female
FBC6	0.015143	0.049947	0.622742	0.057917	0.070404	0.000797	0.18305	Female	Post-M Female
FBC7	0.02142	0.052168	0.690966	0.072724	0.060978	0.008637	0.093108	Female	Post-M Female
FBC8	0.032577	0.022692	0.022242	0.059088	0.053696	0.002022	0.807684	Female	Pre-M Female
FBC9	0.058637	0.288431	0.313788	0.141046	0.090333	0.012678	0.095087	Female	Pre-M Female
FBC10	0	0.07041	0.592692	0.053476	0.095365	0	0.188057	Female	Pre-M Female
FBC11	0.018358	0.325889	0.173877	0.375351	0.031221	0.00152	0.073784	Female	Pre-M Female
FBC12	0.011675	0.228735	0.446986	0.208482	0.021444	0.013105	0.069574	Female	Pre-M Female
FBC13	0.043333	0.056667	0.591026	0.179231	0.061026	0.002564	0.066154	Female	Pre-M Female

## Sheet: Figure 2f, g
Sample	TumorPurity	T_cell_score	B/Plasma_cell_score	Myofibroblasts/CAFs_score	Mast_cell_score	Endothelial_cell_score	Macrophage_score	groups	group
TCGA-3C-AAAU-01A	0.909129	0.613101	0.914694	0.94053	0.506097	0.754461	0.728575	Pre	Female
TCGA-3C-AALI-01A	0.694747	0.907245	0.94168	0.964835	0.5382	0.822952	0.648838	Pre	Female
TCGA-3C-AALJ-01A	0.665021	0.933991	0.94363	0.974521	0.351248	0.895444	0.596338	Post	Female
TCGA-3C-AALK-01A	0.680219	0.88206	0.898654	0.989562	0.86815	0.878042	0.898625	Pre	Female
TCGA-4H-AAAK-01A	0.661918	0.877546	0.8958	0.994471	0.898792	0.842391	0.798044	Pre	Female
TCGA-5L-AAT0-01A	0.578553	0.92618	0.940159	0.99343	0.825759	0.896116	0.693595	Pre	Female
TCGA-5L-AAT1-01A	0.497256	0.951093	0.958432	0.980912	0.854106	0.905035	0.820085	Post	Female
TCGA-5T-A9QA-01A	0.947562	0.625711	0.452683	0.738205	0.520117	0.581569	0.788867	Pre	Female
TCGA-A1-A0SB-01A	0.9278	0.434872	0.455089	0.949424	0.112683	0.767925	0.450512	Post	Female
TCGA-A1-A0SD-01A	0.698151	0.859925	0.895998	0.98787	0.73838	0.925932	0.713016	Pre	Female
TCGA-A1-A0SE-01A	0.774955	0.855153	0.855485	0.990602	0.697096	0.905498	0.372346	Pre	Female
TCGA-A1-A0SF-01A	0.684371	0.950847	0.927714	0.984941	0.636597	0.919183	0.506922	Pre	Female
TCGA-A1-A0SG-01A	0.71018	0.870505	0.933958	0.97971	0.84067	0.88253	0.48091	Post	Female
TCGA-A1-A0SI-01A	0.568728	0.917923	0.924821	0.991415	0.725581	0.771739	0.749263	Pre	Female
TCGA-A1-A0SJ-01A	0.761026	0.860118	0.926847	0.978405	0.674199	0.945929	0.705904	Pre	Female
TCGA-A1-A0SN-01A	0.622682	0.945028	0.828845	0.980589	0.714667	0.825498	0.832469	Pre	Female
TCGA-A1-A0SQ-01A	0.820002	0.819342	0.83688	0.937769	0.801082	0.886102	0.723207	Pre	Female
TCGA-A2-A0CK-01A	0.710916	0.90165	0.88682	0.985852	0.542513	0.961148	0.797659	Pre	Female
TCGA-A2-A0CL-01A	0.337758	0.988344	0.99175	0.963325	0.656671	0.919956	0.795043	Pre	Female
TCGA-A2-A0CO-01A	0.493903	0.957646	0.957502	0.982566	0.668659	0.985321	0.902839	Post	Female
TCGA-A2-A0CP-01A	0.685752	0.858087	0.878137	0.995285	0.838316	0.942782	0.679182	Pre	Female
TCGA-A2-A0CQ-01A	0.7662	0.797918	0.601191	0.935992	0.597739	0.838381	0.752768	Post	Female
TCGA-A2-A0CR-01A	0.395106	0.980412	0.987822	0.971872	0.79756	0.970405	0.748177	Pre	Female
TCGA-A2-A0CS-01A	0.718096	0.81571	0.456661	0.97332	0.877774	0.720079	0.763204	Post	Female
TCGA-A2-A0CT-01A	0.845426	0.736891	0.797202	0.955337	0.877381	0.833666	0.880688	Post	Female
TCGA-A2-A0CU-01A	0.819563	0.815866	0.8626	0.977377	0.443832	0.913025	0.70888	Post	Female
TCGA-A2-A0CV-01A	0.631863	0.91056	0.914719	0.990276	0.664921	0.899011	0.87805	Pre	Female
TCGA-A2-A0CW-01A	0.821103	0.872171	0.814783	0.94092	0.539701	0.749443	0.602477	Post	Female
TCGA-A2-A0CX-01A	0.624161	0.903231	0.838689	0.990438	0.778056	0.631354	0.860636	Pre	Female
TCGA-A2-A0CY-01A	0.93237	0.452565	0.57071	0.852382	0.0956736	0.374978	0.742697	Post	Female
TCGA-A2-A0CZ-01A	0.547059	0.932168	0.932298	0.993397	0.937977	0.938411	0.782204	Pre	Female
TCGA-A2-A0D3-01A	0.803848	0.912489	0.950627	0.948704	0.247955	0.786143	0.756166	Pre	Female
TCGA-A2-A0D4-01A	0.894193	0.670797	0.742078	0.930795	0.764625	0.890507	0.707531	Pre	Female
TCGA-A2-A0EM-01A	0.749531	0.803099	0.799041	0.991901	0.811666	0.85363	0.679547	Post	Female
TCGA-A2-A0EN-01A	0.408327	0.95139	0.964794	0.985983	0.858567	0.940281	0.647651	Post	Female
TCGA-A2-A0EO-01A	0.59635	0.910551	0.92515	0.992227	0.542007	0.922833	0.666145	Pre	Female
TCGA-A2-A0EP-01A	0.223777	0.984637	0.985292	0.974549	0.876784	0.975855	0.992524	Pre	Female
TCGA-A2-A0ER-01A	0.827728	0.847025	0.87762	0.939075	0.761417	0.815088	0.769801	Post	Female
TCGA-A2-A0ES-01A	0.654552	0.89572	0.82968	0.989297	0.619075	0.945235	0.93201	Pre	Female
TCGA-A2-A0ET-01A	0.847881	0.907129	0.843722	0.843691	0.564426	0.749398	0.810381	Pre	Female
TCGA-A2-A0EU-01A	0.813733	0.841734	0.817571	0.967457	0.915591	0.844295	0.857954	Post	Female
TCGA-A2-A0EV-01A	0.619998	0.919895	0.902278	0.983934	0.72805	0.844908	0.831618	Post	Female
TCGA-A2-A0EW-01A	0.584712	0.917358	0.925608	0.989462	0.810559	0.959746	0.858395	Pre	Female
TCGA-A2-A0EY-01A	0.710811	0.897661	0.932638	0.967838	0.788691	0.822486	0.788077	Post	Female
TCGA-A2-A0SU-01A	0.73792	0.91104	0.873003	0.979515	0.683646	0.936012	0.675563	Post	Female
TCGA-A2-A0SY-01A	0.568965	0.932128	0.968867	0.98176	0.719356	0.943886	0.87943	Post	Female
TCGA-A2-A0T3-01A	0.881722	0.805569	0.821182	0.963633	0.519502	0.884547	0.740132	Pre	Female
TCGA-A2-A0T4-01A	0.570338	0.916011	0.89455	0.983222	0.952615	0.958465	0.78927	Post	Female
TCGA-A2-A0T5-01A	0.785942	0.770389	0.851728	0.985959	0.589189	0.808965	0.617357	Pre	Female
TCGA-A2-A0T6-01A	0.489441	0.941776	0.954553	0.991838	0.968614	0.907481	0.917031	Pre	Female
TCGA-A2-A0T7-01A	0.710817	0.880597	0.819897	0.993497	0.75246	0.836257	0.849237	Pre	Female
TCGA-A2-A0YC-01A	0.707512	0.847611	0.852585	0.971457	0.881221	0.883809	0.841977	Pre	Female
TCGA-A2-A0YD-01A	0.537342	0.896705	0.900796	0.990276	0.862213	0.941889	0.92366	Post	Female
TCGA-A2-A0YF-01A	0.753122	0.797463	0.825164	0.923796	0.555416	0.885851	0.873979	Post	Female
TCGA-A2-A0YG-01A	0.837908	0.818843	0.881313	0.946438	0.526077	0.782295	0.599867	Post	Female
TCGA-A2-A0YH-01A	0.522593	0.919768	0.885105	0.9735	0.796766	0.737188	0.783538	Pre	Female
TCGA-A2-A0YI-01A	0.511301	0.936095	0.95308	0.962908	0.718218	0.884822	0.654658	Post	Female
TCGA-A2-A0YJ-01A	0.900438	0.705289	0.679544	0.918723	0.33778	0.301187	0.874819	Pre	Female
TCGA-A2-A0YK-01A	0.445635	0.971472	0.984792	0.988159	0.737557	0.950154	0.80054	Post	Female
TCGA-A2-A0YL-01A	0.667428	0.912576	0.895364	0.990731	0.798373	0.918552	0.784692	Pre	Female
TCGA-A2-A0YT-01A	0.828286	0.851688	0.775871	0.946483	0.632352	0.878158	0.839324	Pre	Female
TCGA-A2-A1FV-01A	0.866112	0.651082	0.673497	0.972295	0.758478	0.926549	0.62209	Post	Female
TCGA-A2-A1FW-01A	0.813179	0.852791	0.901809	0.967094	0.708449	0.803949	0.594831	Post	Female
TCGA-A2-A1FX-01A	0.699699	0.848101	0.790292	0.963366	0.947469	0.86087	0.683414	Post	Female
TCGA-A2-A1FZ-01A	0.630928	0.868038	0.79516	0.983188	0.803483	0.946201	0.730942	Post	Female
TCGA-A2-A1G0-01A	0.644437	0.912388	0.91997	0.976393	0.756767	0.89756	0.726409	Pre	Female
TCGA-A2-A1G4-01A	0.842625	0.80855	0.961002	0.901545	0.436678	0.808861	0.814719	Post	Female
TCGA-A2-A259-01A	0.653608	0.891677	0.965412	0.985234	0.917921	0.893126	0.823227	Post	Female
TCGA-A2-A25A-01A	0.563401	0.923021	0.917003	0.994015	0.876758	0.97267	0.887319	Pre	Female
TCGA-A2-A25B-01A	0.703524	0.89927	0.867692	0.981726	0.597298	0.607956	0.933336	Pre	Female
TCGA-A2-A25C-01A	0.724025	0.868171	0.921951	0.980199	0.569227	0.834934	0.55179	Pre	Female
TCGA-A2-A25D-01A	0.561163	0.969153	0.966114	0.938377	0.67006	0.950344	0.773487	Post	Female
TCGA-A2-A25E-01A	0.816076	0.857235	0.932677	0.968955	0.526792	0.838446	0.874706	Pre	Female
TCGA-A2-A3KC-01A	0.639745	0.869032	0.881978	0.985756	0.790779	0.939942	0.788534	Pre	Female
TCGA-A2-A3KD-01A	0.781086	0.83386	0.8701	0.959742	0.740734	0.888772	0.857704	Pre	Female
TCGA-A2-A3XV-01A	0.768149	0.83586	0.717585	0.950038	0.531982	0.898912	0.706499	Pre	Female
TCGA-A2-A3XW-01A	0.640332	0.873965	0.72437	0.963476	0.88737	0.908766	0.626406	Pre	Female
TCGA-A2-A3Y0-01A	0.726368	0.920572	0.94642	0.858118	0.545803	0.603557	0.974598	Pre	Female
TCGA-A2-A4RW-01A	0.710955	0.87568	0.919337	0.977306	1	0.912139	0.552843	Pre	Female
TCGA-A2-A4RX-01A	0.639955	0.886822	0.982219	0.99051	0.638597	0.876739	0.798105	Post	Female
TCGA-A2-A4RY-01A	0.669295	0.895475	0.950133	0.991285	0.787793	0.945255	0.641324	Pre	Female
TCGA-A2-A4S0-01A	0.888521	0.592419	0.545689	0.890558	0.619472	0.806342	0.585678	Post	Female
TCGA-A2-A4S1-01A	0.456335	0.88479	0.651279	0.964505	0.716352	0.902905	0.886323	Post	Female
TCGA-A2-A4S2-01A	0.62536	0.938826	0.895335	0.957485	0.691582	0.893529	0.668849	Post	Female
TCGA-A2-A4S3-01A	0.733501	0.91514	0.89351	0.953263	0.719534	0.792058	0.832417	Pre	Female
TCGA-A7-A13F-01A	0.800392	0.734348	0.712154	0.955371	0.756067	0.850307	0.519452	Pre	Female
TCGA-A7-A13G-01B	0.76173	0.238543	0.471738	0.935704	0.100398	0.147273	0.0927161	Post	Female
TCGA-A7-A13H-01A	0.585072	0.922789	0.90641	0.981171	0.870857	0.907084	0.919666	Post	Female
TCGA-A7-A26E-01A	0.701651	0.73263	0.656227	0.974419	0.674751	0.785384	0.688639	Post	Female
TCGA-A7-A26E-01B	0.66775	0	0.0953882	0.923447	0.272148	0.00241217	0.0228948	Post	Female
TCGA-A7-A26H-01A	0.641989	0.882448	0.919813	0.98361	0.638494	0.836288	0.894802	Post	Female
TCGA-A7-A26J-01A	0.728999	0.794222	0.754978	0.975903	0.705433	0.732635	0.783585	Pre	Female
TCGA-A7-A26J-01B	0.615698	0.564728	0.635805	0.900397	0.193837	0	0	Pre	Female
TCGA-A7-A2KD-01A	0.619992	0.904197	0.913618	0.982832	0.641507	0.725892	0.794375	Pre	Female
TCGA-A7-A3IY-01A	0.582562	0.849795	0.620174	0.976193	0.469423	0.85608	0.970027	Post	Female
TCGA-A7-A3IZ-01A	0.870225	0.656745	0.487823	0.905698	0.942569	0.82287	0.728173	Post	Female
TCGA-A7-A3J0-01A	0.846554	0.848064	0.892591	0.851132	0.392293	0.777882	0.75126	Post	Female
TCGA-A7-A3J1-01A	0.544261	0.94772	0.970021	0.969082	0.810101	0.934382	0.749907	Post	Female
TCGA-A7-A3RF-01A	0.882062	0.609861	0.655541	0.930444	0.769446	0.616323	0.795039	Post	Female
TCGA-A7-A425-01A	0.654976	0.837107	0.809081	0.982864	0.846202	0.960538	0.693184	Post	Female
TCGA-A7-A426-01A	0.708349	0.888306	0.930948	0.989234	0.928024	0.973939	0.606515	Pre	Female
TCGA-A7-A4SA-01A	0.570198	0.957284	0.926379	0.977405	0.703831	0.911861	0.744086	Pre	Female
TCGA-A7-A4SB-01A	0.854981	0.69457	0.749459	0.970344	0.728622	0.929103	0.366838	Pre	Female
TCGA-A7-A4SC-01A	0.692524	0.881424	0.881117	0.975485	0.669307	0.937501	0.582373	Post	Female
TCGA-A7-A4SF-01A	0.81031	0.86369	0.93797	0.938856	0.878914	0.710057	0.730097	Pre	Female
TCGA-A7-A56D-01A	0.640179	0.798211	0.848534	0.983415	0.617245	0.55287	0.804298	Post	Female
TCGA-A7-A5ZW-01A	0.61751	0.902706	0.848119	0.997106	0.922142	0.903104	0.872749	Pre	Female
TCGA-A7-A5ZX-01A	0.760324	0.727393	0.801598	0.997007	0.895485	0.893039	0.610934	Pre	Female
TCGA-A7-A6VX-01A	0.758707	0.776248	0.681234	0.988521	0.660541	0.806326	0.762395	Post	Female
TCGA-A8-A06N-01A	0.959059	0.620391	0.625744	0	0.544565	0.494622	0.729602	Post	Female
TCGA-A8-A06O-01A	0.741386	0.845848	0.914944	0.965409	0.564198	0.842129	0.83679	Pre	Female
TCGA-A8-A06P-01A	0.647539	0.790031	0.909299	0.99343	0.870248	0.905842	0.784705	Post	Female
TCGA-A8-A06Q-01A	0.931049	0.712811	0.862977	0.832764	0.641446	0.584756	0.549047	Post	Female
TCGA-A8-A06R-01A	0.608793	0.855419	0.896373	0.988064	0.678206	0.588733	0.932067	Post	Female
TCGA-A8-A06T-01A	0.752107	0.901891	0.923489	0.961479	0.184973	0.803554	0.739319	Post	Female
TCGA-A8-A06U-01A	0.77735	0.874748	0.874893	0.950593	0.618885	0.734907	0.847896	Post	Female
TCGA-A8-A06X-01A	0.74708	0.866918	0.8653	0.960404	0.526477	0.84714	0.73461	Post	Female
TCGA-A8-A06Y-01A	0.924648	0.521369	0.690248	0.908195	0.573149	0.745483	0.603142	Post	Female
TCGA-A8-A06Z-01A	0.888482	0.485463	0.536406	0.874965	0.662375	0.714232	0.776758	Post	Female
TCGA-A8-A075-01A	0.671907	0.890718	0.949108	0.974477	0.553006	0.750938	0.931509	Pre	Female
TCGA-A8-A076-01A	0.682872	0.814053	0.876665	0.985302	0.654218	0.795692	0.843866	Post	Female
TCGA-A8-A079-01A	0.82752	0.799803	0.932431	0.924361	0.662756	0.789668	0.795315	Post	Female
TCGA-A8-A07B-01A	0.776708	0.815299	0.683034	0.978573	0.800449	0.500125	0.803142	Post	Female
TCGA-A8-A07E-01A	0.591668	0.908384	0.777118	0.990374	0.888913	0.960075	0.77612	Post	Female
TCGA-A8-A07F-01A	0.743307	0.876677	0.825834	0.972303	0.833415	0.749799	0.719341	Post	Female
TCGA-A8-A07G-01A	0.646885	0.87437	0.941458	0.994893	0.720609	0.816266	0.778739	Post	Female
TCGA-A8-A07I-01A	0.642354	0.859977	0.929758	0.979613	0.642828	0.747303	0.89855	Post	Female
TCGA-A8-A07J-01A	0.468612	0.87505	0.860617	0.991382	0.906095	0.94353	0.758597	Pre	Female
TCGA-A8-A07L-01A	0.837185	0.696099	0.732608	0.979326	0.463909	0.7556	0.722101	Pre	Female
TCGA-A8-A07P-01A	0.728546	0.857281	0.775681	0.971292	0.794209	0.847786	0.773904	Post	Female
TCGA-A8-A07S-01A	0.791526	0.723655	0.678932	0.964902	0.592696	0.801442	0.808949	Post	Female
TCGA-A8-A07W-01A	0.739263	0.831328	0.76747	0.975806	0.731344	0.773878	0.846972	Post	Female
TCGA-A8-A07Z-01A	0.797811	0.827891	0.820302	0.927035	0.823934	0.84803	0.686752	Post	Female
TCGA-A8-A081-01A	0.748466	0.923429	0.958615	0.880729	0.620866	0.795942	0.826697	Post	Female
TCGA-A8-A082-01A	0.768771	0.616085	0.0474259	0.950272	0.606943	0.733707	0.792361	Pre	Female
TCGA-A8-A083-01A	0.899753	0.733624	0.646121	0.897362	0.581746	0.718923	0.778022	Post	Female
TCGA-A8-A084-01A	0.825572	0.650666	0.628219	0.973345	0.528723	0.522956	0.709958	Post	Female
TCGA-A8-A086-01A	0.732345	0.685847	0.721109	0.990601	0.642858	0.677135	0.829748	Pre	Female
TCGA-A8-A08A-01A	0.692355	0.825851	0.714062	0.966193	0.70671	0.832605	0.752948	Post	Female
TCGA-A8-A08B-01A	0.815215	0.891996	0.912787	0.935905	0.586161	0.57831	0.851126	Pre	Female
TCGA-A8-A08C-01A	0.835868	0.758322	0.549794	0.960212	0.528856	0.813733	0.648999	Post	Female
TCGA-A8-A08F-01A	0.585574	0.912016	0.81843	0.974378	0.294126	0.639274	0.937423	Pre	Female
TCGA-A8-A08G-01A	0.7421	0.846739	0.738377	0.980423	0.729798	0.74582	0.654974	Pre	Female
TCGA-A8-A08H-01A	0.29607	0.933873	0.892979	0.993625	0.904467	0.983147	0.965576	Post	Female
TCGA-A8-A08I-01A	0.595276	0.954039	0.944429	0.826807	0.677092	0.60097	0.876982	Pre	Female
TCGA-A8-A08J-01A	0.713008	0.807681	0.861012	0.980163	0.555001	0.75219	0.814555	Pre	Female
TCGA-A8-A08L-01A	0.706169	0.940036	0.920758	0.945866	0.3939	0.839303	0.584649	Post	Female
TCGA-A8-A08O-01A	0.82117	0.741722	0.870356	0.991058	0.708494	0.856971	0.600207	Pre	Female
TCGA-A8-A08P-01A	0.520135	0.950289	0.937336	0.981495	0.632944	0.811456	0.930434	Post	Female
TCGA-A8-A08S-01A	0.800846	0.794519	0.757622	0.96261	0.559391	0.703243	0.708078	Post	Female
TCGA-A8-A08T-01A	0.785658	0.797381	0.911106	0.984422	0.853543	0.773325	0.87705	Post	Female
TCGA-A8-A08Z-01A	0.533288	0.882513	0.727109	0.997755	0.817939	0.837499	0.981573	Post	Female
TCGA-A8-A090-01A	0.680576	0.856795	0.887093	0.970282	0.832015	0.826963	0.94011	Post	Female
TCGA-A8-A091-01A	0.801674	0.798281	0.912737	0.943265	0.80218	0.87385	0.640572	Post	Female
TCGA-A8-A092-01A	0.794096	0.801569	0.75861	0.975257	0.730191	0.725199	0.771313	Pre	Female
TCGA-A8-A093-01A	0.802142	0.565981	0.731306	0.986407	0.639488	0.842942	0.657293	Post	Female
TCGA-A8-A094-01A	0.587737	0.930459	0.948863	0.962895	0.588165	0.57548	0.929506	Post	Female
TCGA-A8-A095-01A	0.781853	0.851735	0.902379	0.980686	0.741155	0.891574	0.832688	Pre	Female
TCGA-A8-A096-01A	0.477003	0.934945	0.839553	0.985789	0.703063	0.79147	0.923713	Post	Female
TCGA-A8-A097-01A	0.67254	0.833127	0.89833	0.990178	0.719629	0.841601	0.819482	Post	Female
TCGA-A8-A099-01A	0.776165	0.821339	0.759382	0.945066	0.476583	0.775671	0.448783	Post	Female
TCGA-A8-A09A-01A	0.688273	0.888759	0.882273	0.986765	0.803669	0.87746	0.702853	Pre	Female
TCGA-A8-A09B-01A	0.783309	0.790858	0.815632	0.975256	0.743342	0.881995	0.654255	Pre	Female
TCGA-A8-A09D-01A	0.561938	0.8667	0.776357	0.991284	0.674564	0.93773	0.876715	Pre	Female
TCGA-A8-A09E-01A	0.86296	0.781233	0.847061	0.946202	0.40708	0.868822	0.668796	Post	Female
TCGA-A8-A09G-01A	0.706001	0.923385	0.959259	0.940429	0.606223	0.798579	0.694865	Post	Female
TCGA-A8-A09I-01A	0.666477	0.891505	0.904107	0.962127	0.640046	0.677507	0.91623	Post	Female
TCGA-A8-A09K-01A	0.816943	0.915801	0.955379	0.790614	0.937952	0.755819	0.611836	Post	Female
TCGA-A8-A09M-01A	0.686461	0.91514	0.935265	0.943407	0.238315	0.727247	0.757475	Post	Female
TCGA-A8-A09N-01A	0.780495	0.86267	0.878423	0.964013	0.906775	0.733257	0.670236	Pre	Female
TCGA-A8-A09Q-01A	0.578774	0.92242	0.973018	0.956175	0.719505	0.798355	0.850633	Post	Female
TCGA-A8-A09R-01A	0.646952	0.865329	0.83694	0.977662	0.604315	0.701646	0.850498	Post	Female
TCGA-A8-A09T-01A	0.745032	0.761011	0.559337	0.979999	0.0934547	0.639478	0.929689	Post	Female
TCGA-A8-A09V-01A	0.806607	0.532415	0.749553	0.983419	0.729525	0.678498	0.501426	Pre	Female
TCGA-A8-A09W-01A	0.699746	0.855201	0.837944	0.96697	0.739471	0.856572	0.64408	Post	Female
TCGA-A8-A09Z-01A	0.723201	0.913966	0.770847	0.902004	0.367232	0.68611	0.745108	Post	Female
TCGA-A8-A0A1-01A	0.515103	0.929061	0.634977	0.978116	0.887105	0.872779	0.879913	Post	Female
TCGA-A8-A0A2-01A	0.697293	0.879776	0.933052	0.970284	0.850617	0.750626	0.549317	Post	Female
TCGA-A8-A0A4-01A	0.791802	0.753868	0.667131	0.988164	0.79542	0.880949	0.655385	Post	Female
TCGA-A8-A0A6-01A	0.559026	0.951687	0.975775	0.964288	0.73545	0.889466	0.892883	Post	Female
TCGA-A8-A0A9-01A	0.73835	0.859568	0.62965	0.977823	0.798081	0.751402	0.868911	Post	Female
TCGA-A8-A0AB-01A	0.903044	0.572587	0.682972	0.959533	0.775513	0.786217	0.701607	Pre	Female
TCGA-A8-A0AD-01A	0.645643	0.798144	0.657382	0.982507	0.889004	0.790171	0.830153	Post	Female
TCGA-AC-A23C-01A	0.667209	0.89194	0.923599	0.972593	0.756664	0.815926	0.781028	Post	Female
TCGA-AC-A23E-01A	0.583152	0.767636	0.71794	0.998374	0.793435	0.604818	0.894159	Pre	Female
TCGA-AC-A23G-01A	0.520644	0.875283	0.819012	0.999122	0.875837	0.958473	0.90758	Post	Female
TCGA-AC-A23H-01A	0.825086	0.7476	0.745865	0.978964	0.616008	0.588645	0.820376	Post	Female
TCGA-AC-A2B8-01A	0.570213	0.916323	0.830164	0.988196	0.771313	0.935861	0.916774	Post	Female
TCGA-AC-A2BM-01A	0.748364	0.918793	0.919961	0.960178	0.89761	0.766164	0.619548	Pre	Female
TCGA-AC-A2FB-01A	0.460263	0.985051	0.962253	0.964293	0.8854	0.905348	0.748315	Post	Female
TCGA-AC-A2FE-01A	0.478151	0.969588	0.899204	0.978507	0.837691	0.936167	0.948679	Post	Female
TCGA-AC-A2FF-01A	0.487804	0.924824	0.970625	0.989659	0.757425	0.963921	0.794296	Pre	Female
TCGA-AC-A2FG-01A	0.77861	0.826529	0.877004	0.985915	0.713048	0.93329	0.741464	Post	Female
TCGA-AC-A2FK-01A	0.732702	0.868158	0.893591	0.974726	0.788656	0.929267	0.80075	Pre	Female
TCGA-AC-A2FO-01A	0.526829	0.952845	0.98067	0.980357	0.790297	0.945976	0.775716	Post	Female
TCGA-AC-A2QI-01A	0.617637	0.903168	0.944092	0.989528	0.828413	0.915767	0.702011	Post	Female
TCGA-AC-A3BB-01A	0.492502	0.946425	0.971484	0.987773	0.832718	0.962088	0.859293	Pre	Female
TCGA-AC-A3EH-01A	0.780509	0.82922	0.650924	0.969155	0.801642	0.814067	0.68031	Post	Female
TCGA-AC-A3HN-01A	0.534872	0.905733	0.965721	0.988585	0.905781	0.955879	0.820672	Post	Female
TCGA-AC-A3OD-01B	0.467553	0.921778	0.932428	0.855529	0.574483	0.479128	0.520744	Post	Female
TCGA-AC-A3QP-01A	0.577506	0.862207	0.917085	0.987478	0.690244	0.929231	0.859562	Post	Female
TCGA-AC-A3QQ-01B	0.647107	0.63222	0.905892	0.900707	0.487708	0.45567	0.654473	Pre	Female
TCGA-AC-A3TM-01A	0.727568	0.88736	0.848014	0.969709	0.702517	0.887448	0.751067	Pre	Female
TCGA-AC-A3TN-01A	0.807836	0.830625	0.754382	0.969119	0.827905	0.918025	0.685158	Post	Female
TCGA-AC-A3W5-01A	0.466757	0.928164	0.95712	0.990438	0.809684	0.897928	0.950236	Post	Female
TCGA-AC-A3W6-01A	0.475642	0.938755	0.914014	0.995252	0.889358	0.961191	0.775678	Post	Female
TCGA-AC-A3W7-01A	0.758598	0.813891	0.755746	0.988295	0.719948	0.915117	0.740853	Post	Female
TCGA-AC-A3YI-01A	0.627528	0.846527	0.906594	0.994991	0.879639	0.910422	0.948585	Post	Female
TCGA-AC-A3YJ-01A	0.777367	0.788809	0.77184	0.902477	0.770549	0.788792	0.704289	Post	Female
TCGA-AC-A4ZE-01A	0.838228	0.850296	0.756752	0.920723	0.865379	0.945638	0.525335	Post	Female
TCGA-AC-A5EH-01A	0.638697	0.863026	0.609647	0.992552	0.917517	0.659039	0.934755	Post	Female
TCGA-AC-A5XS-01A	0.571476	0.945121	0.968643	0.969178	0.786682	0.955813	0.846231	Post	Female
TCGA-AC-A5XU-01A	0.778671	0.746989	0.86586	0.984363	0.78891	0.837242	0.64868	Post	Female
TCGA-AC-A62X-01A	0.910044	0.614159	0.592253	0.877659	0.223246	0.748116	0.695083	Post	Female
TCGA-AC-A62Y-01A	0.635324	0.887156	0.739446	0.962319	0.715128	0.898066	0.91534	Post	Female
TCGA-AC-A6IV-01A	0.420295	0.949565	0.888372	0.991869	0.902311	0.969459	0.816211	Pre	Female
TCGA-AC-A6IX-01A	0.60724	0.887846	0.936813	0.983678	0.804789	0.948057	0.807594	Pre	Female
TCGA-AC-A6NO-01A	0.8466	0.757575	0.884026	0.973807	0.538229	0.84766	0.67067	Pre	Female
TCGA-AC-A7VB-01A	0.945689	0.538122	0.753336	0.887852	0.420317	0.858051	0.377477	Pre	Female
TCGA-AC-A8OP-01A	0.748508	0.870536	0.938475	0.96908	0.698076	0.912811	0.80446	Post	Female
TCGA-AC-A8OR-01A	0.881486	0.653014	0.139997	0.786944	0.226285	0.606394	0.892457	Post	Female
TCGA-AC-A8OS-01A	0.598651	0.915749	0.927678	0.986373	0.912173	0.961276	0.694608	Post	Female
TCGA-AN-A03X-01A	0.611789	0.784087	0.728136	0.993885	0.879335	0.868637	0.73466	Post	Female
TCGA-AN-A03Y-01A	0.775994	0.898535	0.92145	0.962383	0.74268	0.844701	0.778383	Post	Female
TCGA-AN-A041-01A	0.729313	0.795565	0.801908	0.993561	0.668368	0.745451	0.710811	Pre	Female
TCGA-AN-A046-01A	0.576083	0.9508	0.850705	0.969765	0.353905	0.83808	0.636763	Post	Female
TCGA-AN-A049-01A	0.674461	0.901021	0.907185	0.982118	0.717816	0.896906	0.763952	Post	Female
TCGA-AN-A04A-01A	0.714054	0.857685	0.830204	0.992359	0.691548	0.838298	0.762777	Pre	Female
TCGA-AN-A0AJ-01A	0.651464	0.946174	0.954893	0.973762	0.647985	0.755943	0.920018	Post	Female
TCGA-AN-A0AK-01A	0.841367	0.867167	0.902232	0.937187	0.468017	0.76981	0.832023	Post	Female
TCGA-AN-A0AM-01A	0.709545	0.890804	0.882145	0.969985	0.55153	0.633597	0.912975	Pre	Female
TCGA-AN-A0AS-01A	0.665549	0.768253	0.634784	0.990375	0.664435	0.543446	0.938104	Post	Female
TCGA-AN-A0FD-01A	0.678707	0.863302	0.830747	0.99226	0.750771	0.556869	0.796639	Post	Female
TCGA-AN-A0FF-01A	0.672147	0.885757	0.919964	0.958164	0.767018	0.880713	0.809929	Pre	Female
TCGA-AN-A0FJ-01A	0.810978	0.880766	0.758333	0.965888	0.369522	0.759132	0.776927	Pre	Female
TCGA-AN-A0FK-01A	0.822546	0.789428	0.849984	0.955776	0.694964	0.824666	0.626408	Post	Female
TCGA-AN-A0FN-01A	0.326858	0.972169	0.978464	0.99704	0.841441	0.959009	0.915749	Post	Female
TCGA-AN-A0FS-01A	0.747691	0.765895	0.769494	0.988358	0.791272	0.942458	0.835624	Pre	Female
TCGA-AN-A0FT-01A	0.691662	0.850105	0.708097	0.977627	0.774621	0.915481	0.889225	Post	Female
TCGA-AN-A0FW-01A	0.771992	0.878846	0.899371	0.974702	0.477797	0.945214	0.464049	Post	Female
TCGA-AN-A0FY-01A	0.789604	0.812918	0.718814	0.990019	0.161492	0.820907	0.827474	Pre	Female
TCGA-AN-A0FZ-01A	0.842048	0.598498	0.608882	0.980592	0.28721	0.822167	0.402638	Pre	Female
TCGA-AN-A0XL-01A	0.708911	0.829657	0.749336	0.991902	0.836511	0.972766	0.761863	Post	Female
TCGA-AN-A0XO-01A	0.86147	0.626186	0.611853	0.989693	0.654098	0.691367	0.681821	Pre	Female
TCGA-AN-A0XP-01A	0.77921	0.717977	0.648855	0.974995	0.772731	0.616136	0.629133	Post	Female
TCGA-AN-A0XR-01A	0.866804	0.607573	0.597691	0.959167	0.697625	0.389459	0.610891	Pre	Female
TCGA-AN-A0XT-01A	0.824638	0.785132	0.911767	0.959049	0.816082	0.939334	0.52062	Pre	Female
TCGA-AN-A0XV-01A	0.694027	0.90906	0.947535	0.982439	0.791516	0.946837	0.743335	Post	Female
TCGA-AN-A0XW-01A	0.450575	0.946833	0.919727	0.993658	0.797987	0.587527	0.898212	Pre	Female
TCGA-AO-A126-01A	0.657197	0.856299	0.747213	0.997105	0.923827	0.882006	0.567257	Pre	Female
TCGA-AQ-A1H2-01A	0.815957	0.782841	0.482714	0.945315	0.605246	0.510303	0.726341	Post	Female
TCGA-AQ-A1H3-01A	0.676111	0.919801	0.941028	0.984587	0.704978	0.931057	0.883955	Pre	Female
TCGA-AQ-A7U7-01A	0.329058	0.98099	0.986814	0.985498	0.788352	0.891896	0.690237	Pre	Female
TCGA-AR-A0TP-01A	0.918832	0.473241	0.189012	0.89714	0.0205473	0.276771	0.67284	Pre	Female
TCGA-AR-A0TQ-01A	0.677884	0.947817	0.957677	0.945053	0.674064	0.899101	0.872553	Pre	Female
TCGA-AR-A0TR-01A	0.921032	0.843658	0.961556	0.500783	0.76154	0.757862	0.250188	Post	Female
TCGA-AR-A0TT-01A	0.387196	0.962984	0.98854	0.966342	0.624105	0.8273	0.832742	Pre	Female
TCGA-AR-A0TV-01A	0.726819	0.923187	0.929926	0.902837	0.525388	0.72306	0.842072	Post	Female
TCGA-AR-A0TW-01A	0.696491	0.934382	0.948135	0.932125	0.753912	0.682525	0.841769	Pre	Female
TCGA-AR-A0TX-01A	0.535265	0.939959	0.967251	0.961514	0.716759	0.883001	0.817169	Post	Female
TCGA-AR-A0TY-01A	0.871355	0.792907	0.950213	0.935922	0.596173	0.876281	0.568681	Pre	Female
TCGA-AR-A0TZ-01A	0.83069	0.776095	0.545627	0.951706	0.735668	0.714087	0.863465	Pre	Female
TCGA-AR-A0U2-01A	0.816347	0.919235	0.853689	0.930182	0.613364	0.751568	0.748282	Pre	Female
TCGA-AR-A0U3-01A	0.859123	0.828381	0.835702	0.932817	0.478651	0.798947	0.866278	Pre	Female
TCGA-AR-A1AH-01A	0.889713	0.728295	0.768852	0.952822	0.192306	0.777058	0.83326	Pre	Female
TCGA-AR-A1AJ-01A	0.384454	0.980817	0.985235	0.950589	0.674396	0.881127	0.935931	Post	Female
TCGA-AR-A1AK-01A	0.532383	0.934178	0.863196	0.977001	0.788119	0.93749	0.839617	Post	Female
TCGA-AR-A1AL-01A	0.667118	0.88537	0.863583	0.993918	0.835925	0.944729	0.78195	Pre	Female
TCGA-AR-A1AM-01A	0.692983	0.873009	0.928417	0.988129	0.818691	0.91703	0.673269	Pre	Female
TCGA-AR-A1AN-01A	0.652117	0.873254	0.893219	0.990893	0.807057	0.915009	0.881773	Pre	Female
TCGA-AR-A1AO-01A	0.320279	0.966748	0.95121	0.984651	0.80389	0.928862	0.983789	Pre	Female
TCGA-AR-A1AP-01A	0.686108	0.869816	0.831277	0.978666	0.688125	0.854436	0.89279	Post	Female
TCGA-AR-A1AS-01A	0.810143	0.61484	0.633924	0.973792	0.754964	0.496267	0.952914	Pre	Female
TCGA-AR-A1AT-01A	0.590173	0.949547	0.95971	0.954033	0.665274	0.863427	0.896245	Post	Female
TCGA-AR-A1AU-01A	0.769886	0.825043	0.829411	0.980714	0.775231	0.92276	0.836651	Pre	Female
TCGA-AR-A1AW-01A	0.328663	0.988404	0.997181	0.928911	0.277545	0.785157	0.777863	Post	Female
TCGA-AR-A1AX-01A	0.476382	0.967093	0.990038	0.97077	0.94828	0.826396	0.523806	Post	Female
TCGA-AR-A24H-01A	0.787298	0.913877	0.849349	0.918805	0.306266	0.771449	0.838219	Post	Female
TCGA-AR-A24K-01A	0.88334	0.666339	0.650913	0.967849	0.0606114	0.303505	0.82146	Pre	Female
TCGA-AR-A24L-01A	0.725603	0.783344	0.75681	0.989528	0.77812	0.834024	0.747193	Pre	Female
TCGA-AR-A24M-01A	0.70927	0.748438	0.78004	0.988553	0.738316	0.72046	0.763317	Pre	Female
TCGA-AR-A24N-01A	0.763974	0.83798	0.910868	0.977076	0.660361	0.720716	0.678629	Pre	Female
TCGA-AR-A24O-01A	0.52915	0.913305	0.921199	0.990211	0.815793	0.947722	0.84888	Pre	Female
TCGA-AR-A24P-01A	0.706837	0.84424	0.865911	0.988032	0.664448	0.794053	0.850896	Pre	Female
TCGA-AR-A24Q-01A	0.651981	0.91947	0.955895	0.989398	0.491414	0.720029	0.821965	Pre	Female
TCGA-AR-A24R-01A	0.73432	0.903102	0.917504	0.971843	0.645042	0.790304	0.707449	Pre	Female
TCGA-AR-A24S-01A	0.487992	0.91055	0.913305	0.987317	0.729484	0.877029	0.910178	Post	Female
TCGA-AR-A24T-01A	0.596703	0.871628	0.80489	0.995154	0.917302	0.91036	0.793908	Pre	Female
TCGA-AR-A24V-01A	0.577943	0.830932	0.725489	0.993821	0.890679	0.378689	0.904532	Pre	Female
TCGA-AR-A24W-01A	0.777194	0.816681	0.829023	0.990599	0.7757	0.904302	0.642124	Pre	Female
TCGA-AR-A24X-01A	0.757322	0.900991	0.945141	0.986147	0.698181	0.845787	0.853868	Pre	Female
TCGA-AR-A24Z-01A	0.828716	0.776522	0.701509	0.915617	0.303103	0.688641	0.71975	Pre	Female
TCGA-AR-A250-01A	0.597018	0.885061	0.861234	0.990472	0.849532	0.48706	0.853534	Pre	Female
TCGA-AR-A251-01A	0.791407	0.86573	0.870897	0.979037	0.468563	0.787261	0.909418	Pre	Female
TCGA-AR-A252-01A	0.404851	0.981609	0.982876	0.960783	0.561132	0.877848	0.769134	Pre	Female
TCGA-AR-A254-01A	0.527901	0.933837	0.914286	0.975808	0.462482	0.759024	0.938311	Pre	Female
TCGA-AR-A255-01A	0.609843	0.902252	0.902537	0.989496	0.707603	0.878859	0.743065	Post	Female
TCGA-AR-A2LE-01A	0.795496	0.826201	0.817141	0.945459	0.68519	0.900906	0.611955	Post	Female
TCGA-AR-A2LJ-01A	0.512237	0.92641	0.895917	0.983024	0.775271	0.95167	0.830882	Pre	Female
TCGA-AR-A2LK-01A	0.740402	0.793547	0.814284	0.980523	0.904567	0.731333	0.898623	Post	Female
TCGA-AR-A2LL-01A	0.73558	0.832355	0.914745	0.950866	0.850064	0.843286	0.895167	Post	Female
TCGA-AR-A2LM-01A	0.657097	0.894891	0.800833	0.991903	0.927646	0.891684	0.734194	Pre	Female
TCGA-AR-A2LN-01A	0.584886	0.884312	0.943325	0.991772	0.881049	0.960812	0.849986	Post	Female
TCGA-AR-A2LO-01A	0.5902	0.951329	0.971662	0.986507	0.625463	0.931656	0.714423	Pre	Female
TCGA-AR-A2LQ-01A	0.563518	0.82507	0.898378	0.996	0.745718	0.950291	0.905227	Pre	Female
TCGA-AR-A5QM-01A	0.6208	0.884032	0.822738	0.977891	0.961477	0.936143	0.794329	Post	Female
TCGA-AR-A5QN-01A	0.701143	0.86514	0.907793	0.979187	0.745602	0.946571	0.706146	Post	Female
TCGA-AR-A5QP-01A	0.7397	0.869407	0.904582	0.989235	0.727483	0.929814	0.750659	Pre	Female
TCGA-B6-A0I5-01A	0.732439	0.867253	0.935468	0.974959	0.53694	0.885341	0.891743	Pre	Female
TCGA-B6-A0IA-01A	0.911204	0.617283	0.652144	0.900788	0.510961	0.292554	0.777207	Pre	Female
TCGA-B6-A0IB-01A	0.925678	0.7059	0.717972	0.933466	0.604435	0.8948	0.338547	Post	Female
TCGA-B6-A0IC-01A	0.956894	0.462633	0.451515	0.6763	0.457296	0.227218	0.797991	Post	Female
TCGA-B6-A0IG-01A	0.835216	0.851192	0.88925	0.965658	0.607206	0.836078	0.723975	Pre	Female
TCGA-B6-A0IH-01A	0.622385	0.908826	0.931752	0.986211	0.745945	0.965629	0.526595	Post	Female
TCGA-B6-A0IJ-01A	0.648341	0.950575	0.969284	0.894827	0	0.653291	0.912877	Pre	Female
TCGA-B6-A0IM-01A	0.798472	0.774641	0.652025	0.974284	0.442181	0.858245	0.826737	Post	Female
TCGA-B6-A0IN-01A	0.561844	0.932126	0.979485	0.973696	0.660019	0.953397	0.901724	Pre	Female
TCGA-B6-A0IO-01A	0.850412	0.873057	0.700993	0.944035	0.592363	0.789673	0.757927	Post	Female
TCGA-B6-A0IP-01A	0.791219	0.882811	0.975362	0.975548	0.748376	0.885513	0.710756	Post	Female
TCGA-B6-A0RH-01A	0.738978	0.809759	0.802364	0.981796	0.68799	0.615878	0.761134	Pre	Female
TCGA-B6-A0RI-01A	0.723285	0.756298	0.667922	0.990862	0.808195	0.595558	0.8942	Pre	Female
TCGA-B6-A0RL-01A	0.987004	0.326786	0.595223	0.261682	0.204521	0.454114	0.50016	Pre	Female
TCGA-B6-A0RM-01A	0.884323	0.78243	0.827727	0.89882	0.800668	0.799748	0.489582	Pre	Female
TCGA-B6-A0RO-01A	0.872566	0.778442	0.731881	0.956883	0.400898	0.880964	0.767327	Post	Female
TCGA-B6-A0RP-01A	0.658313	0.897064	0.912918	0.986147	0.745241	0.87391	0.822738	Post	Female
TCGA-B6-A0RQ-01A	0.865425	0.653028	0.728602	0.96263	0.78622	0.936884	0.561988	Post	Female
TCGA-B6-A0RV-01A	0.736905	0.911457	0.931243	0.960393	0.65039	0.922167	0.796782	Pre	Female
TCGA-B6-A0WS-01A	0.582118	0.947188	0.956067	0.976363	0.710766	0.885958	0.659874	Pre	Female
TCGA-B6-A0WT-01A	0.773349	0.768944	0.838648	0.984295	0.764571	0.733293	0.702963	Post	Female
TCGA-B6-A0WV-01A	0.940435	0.650097	0.518057	0.956016	0.426884	0.792608	0.538237	Post	Female
TCGA-B6-A0WW-01A	0.801833	0.811768	0.761612	0.982179	0.819694	0.750843	0.737262	Pre	Female
TCGA-B6-A0WY-01A	0.71276	0.864315	0.881858	0.98311	0.506852	0.851719	0.716416	Pre	Female
TCGA-B6-A0WZ-01A	0.850551	0.683831	0.556799	0.963168	0.791963	0.772192	0.542905	Pre	Female
TCGA-B6-A0X0-01A	0.903472	0.815779	0.752592	0.940808	0.38917	0.777278	0.683707	Pre	Female
TCGA-B6-A0X4-01A	0.964426	0.273631	0.0486805	0.827335	0.428523	0.28292	0.639159	Post	Female
TCGA-B6-A0X5-01A	0.880915	0.648502	0.711742	0.949262	0.789227	0.561358	0.613323	Post	Female
TCGA-B6-A0X7-01A	0.776842	0.722391	0.824855	0.985335	0.803038	0.96086	0.611951	Post	Female
TCGA-B6-A1KC-01B	0.872878	0.645771	0.510032	0.916135	0.835973	0.751889	0.632107	Post	Female
TCGA-B6-A1KI-01A	0.805228	0.702533	0.670839	0.978864	0.623343	0.941708	0.174884	Post	Female
TCGA-B6-A2IU-01A	0.872422	0.758394	0.794772	0.947484	0.688539	0.921468	0.377689	Post	Female
TCGA-B6-A401-01A	0.687212	0.888415	0.957407	0.979256	0.761018	0.891542	0.696929	Pre	Female
TCGA-B6-A408-01A	0.616245	0.900902	0.949966	0.96738	0.810822	0.756278	0.77252	Pre	Female
TCGA-B6-A40B-01A	0.760192	0.769146	0.822577	0.977825	0.906944	0.869202	0.816004	Post	Female
TCGA-B6-A40C-01A	0.68883	0.837477	0.875762	0.988331	0.451033	0.929214	0.679265	Pre	Female
TCGA-BH-A0AU-01A	0.709719	0.893428	0.940224	0.984066	0.831694	0.832633	0.675404	Pre	Female
TCGA-BH-A0AW-01A	0.450633	0.968576	0.968721	0.971221	0.755098	0.895318	0.940727	Pre	Female
TCGA-BH-A0AY-01A	0.561409	0.918933	0.769695	0.990829	0.888592	0.958204	0.782551	Post	Female
TCGA-BH-A0AZ-01A	0.576608	0.877563	0.838101	0.996227	0.799268	0.921514	0.641717	Pre	Female
TCGA-BH-A0B0-01A	0.563988	0.924155	0.924226	0.991479	0.813518	0.954727	0.834011	Pre	Female
TCGA-BH-A0B1-01A	0.751747	0.836108	0.889781	0.975385	0.811665	0.92282	0.837434	Post	Female
TCGA-BH-A0B5-01A	0.692727	0.906188	0.891397	0.987773	0.909504	0.872572	0.894676	Pre	Female
TCGA-BH-A0B6-01A	0.416725	0.974032	0.989265	0.956546	0.609981	0.892668	0.672884	Pre	Female
TCGA-BH-A0B7-01A	0.53556	0.958078	0.972479	0.971096	0.748793	0.939796	0.851997	Pre	Female
TCGA-BH-A0B8-01A	0.804122	0.801601	0.809182	0.974377	0.84831	0.872769	0.912854	Post	Female
TCGA-BH-A0BA-01A	0.732566	0.907605	0.944602	0.973107	0.860647	0.929916	0.597839	Pre	Female
TCGA-BH-A0BD-01A	0.640532	0.925829	0.933962	0.971356	0.687307	0.871282	0.866043	Pre	Female
TCGA-BH-A0BF-01A	0.34653	0.96466	0.967542	0.988423	0.836412	0.861919	0.785606	Pre	Female
TCGA-BH-A0BM-01A	0.734461	0.86403	0.897567	0.986178	0.556637	0.932209	0.682064	Pre	Female
TCGA-BH-A0BO-01A	0.560983	0.82817	0.905726	0.986274	0.836114	0.948167	0.905026	Pre	Female
TCGA-BH-A0BP-01A	0.679131	0.768974	0.834036	0.98943	0.720534	0.935325	0.761316	Post	Female
TCGA-BH-A0BQ-01A	0.598535	0.925575	0.907709	0.99265	0.759572	0.927239	0.873631	Pre	Female
TCGA-BH-A0BR-01A	0.562959	0.892064	0.763164	0.992455	0.786489	0.893081	0.888436	Pre	Female
TCGA-BH-A0BT-01A	0.741627	0.902787	0.897944	0.976232	0.664002	0.863279	0.607335	Pre	Female
TCGA-BH-A0BZ-01A	0.487544	0.953789	0.934095	0.989169	0.471285	0.836645	0.79775	Pre	Female
TCGA-BH-A0C1-01B	0.671017	0.938483	0.856133	0.980817	0.773845	0.865872	0.776184	Post	Female
TCGA-BH-A0C3-01A	0.556191	0.933983	0.880437	0.985562	0.877864	0.960914	0.801903	Pre	Female
TCGA-BH-A0C7-01B	0.777914	0.871428	0.855637	0.976235	0.904344	0.831797	0.649475	Pre	Female
TCGA-BH-A0DE-01A	0.606493	0.884329	0.825567	0.983739	0.752836	0.953139	0.832649	Post	Female
TCGA-BH-A0DG-01A	0.554768	0.913714	0.95752	0.991707	0.691017	0.908831	0.810433	Pre	Female
TCGA-BH-A0DI-01A	0.54252	0.912269	0.945595	0.995935	0.67973	0.92895	0.762381	Post	Female
TCGA-BH-A0DL-01A	0.623951	0.925308	0.942683	0.871422	0.560792	0.713796	0.972704	Post	Female
TCGA-BH-A0DO-01B	0.822594	0.811481	0.954157	0.977887	0.696775	0.912757	0.689609	Post	Female
TCGA-BH-A0DT-01A	0.674471	0.92312	0.930203	0.986894	0.641794	0.922748	0.835562	Pre	Female
TCGA-BH-A0DV-01A	0.530976	0.888041	0.873737	0.996227	0.772889	0.980772	0.862881	Pre	Female
TCGA-BH-A0DX-01A	0.560706	0.894296	0.858633	0.986538	0.916849	0.940657	0.850574	Post	Female
TCGA-BH-A0E9-01B	0.745634	0.899221	0.925188	0.983864	0.775337	0.949978	0.585527	Pre	Female
TCGA-BH-A0EA-01A	0.694013	0.834086	0.899995	0.994602	0.501235	0.970678	0.822646	Post	Female
TCGA-BH-A0EI-01A	0.767807	0.607077	0.678472	0.98904	0.893915	0.723755	0.77682	Pre	Female
TCGA-BH-A0H3-01A	0.641991	0.906831	0.896995	0.991513	0.72193	0.931741	0.877033	Pre	Female
TCGA-BH-A0H5-01A	0.379586	0.996589	0.995353	0.951444	0.76832	0.902075	0.655	Pre	Female
TCGA-BH-A0HA-01A	0.559106	0.931076	0.899182	0.99382	0.849176	0.918976	0.487307	Pre	Female
TCGA-BH-A0HY-01A	0.825901	0.783457	0.79513	0.982314	0.779273	0.885391	0.626798	Pre	Female
TCGA-BH-A0W3-01A	0.85358	0.738894	0.516996	0.888049	0.854201	0.76725	0.617714	Pre	Female
TCGA-BH-A0W4-01A	0.805044	0.747359	0.75554	0.985175	0.772772	0.922861	0.69315	Pre	Female
TCGA-BH-A0W5-01A	0.49062	0.969555	0.996504	0.980293	0.786796	0.891532	0.809608	Post	Female
TCGA-BH-A0W7-01A	0.507616	0.948966	0.970745	0.990568	0.921669	0.882165	0.897913	Pre	Female
TCGA-BH-A18F-01A	0.644879	0.923588	0.940181	0.987154	0.847266	0.942039	0.797268	Pre	Female
TCGA-BH-A18H-01A	0.579511	0.963288	0.982497	0.943391	0.814149	0.841807	0.932142	Post	Female
TCGA-BH-A18I-01A	0.543042	0.927202	0.951283	0.992357	0.855032	0.851239	0.813195	Pre	Female
TCGA-BH-A18J-01A	0.751522	0.735992	0.691264	0.990893	0.443075	0.709698	0.88926	Pre	Female
TCGA-BH-A18K-01A	0.742317	0.795815	0.800672	0.989855	0.663787	0.878621	0.871242	Pre	Female
TCGA-BH-A18L-01A	0.893649	0.81051	0.832543	0.834645	0.739489	0.869617	0.798975	Pre	Female
TCGA-BH-A18M-01A	0.674452	0.870153	0.829484	0.993626	0.706058	0.924235	0.722667	Pre	Female
TCGA-BH-A18N-01A	0.829897	0.607285	0.544705	0.958069	0.699858	0.711704	0.629318	Post	Female
TCGA-BH-A18P-01A	0.767129	0.875128	0.862932	0.977663	0.588566	0.814215	0.842342	Pre	Female
TCGA-BH-A18S-01A	0.845945	0.766171	0.791625	0.917513	0.628305	0.786673	0.878686	Post	Female
TCGA-BH-A18U-01A	0.734004	0.844758	0.857283	0.977135	0.801859	0.70658	0.920071	Post	Female
TCGA-BH-A1EO-01A	0.516424	0.888021	0.755203	0.990831	0.896041	0.887289	0.933622	Post	Female
TCGA-BH-A1ES-01A	0.843867	0.664394	0.671691	0.98917	0.633377	0.438548	0.476207	Pre	Female
TCGA-BH-A1ET-01A	0.728463	0.870608	0.888989	0.972465	0.688493	0.862523	0.696736	Pre	Female
TCGA-BH-A1EU-01A	0.450724	0.956599	0.983612	0.978451	0.830966	0.929984	0.918906	Post	Female
TCGA-BH-A1EV-01A	0.800151	0.594428	0.687362	0.989267	0.0762601	0.71334	0.780325	Pre	Female
TCGA-BH-A1EX-01A	0.627173	0.88792	0.92297	0.981401	0.64568	0.803774	0.953935	Post	Female
TCGA-BH-A1EY-01A	0.519307	0.937099	0.892585	0.975688	0.718043	0.818878	0.800748	Post	Female
TCGA-BH-A1F2-01A	0.694702	0.781322	0.438394	0.983684	0.855098	0.898568	0.926171	Pre	Female
TCGA-BH-A1F5-01A	0.838326	0.749808	0.857717	0.939283	0.823913	0.669587	0.70773	Post	Female
TCGA-BH-A1F8-01A	0.790893	0.850059	0.879617	0.960424	0.635128	0.557991	0.520202	Post	Female
TCGA-BH-A1FB-01A	0.485436	0.958175	0.968471	0.988422	0.896157	0.884799	0.832259	Pre	Female
TCGA-BH-A1FD-01A	0.747511	0.798943	0.689065	0.979969	0.611786	0.605419	0.921443	Post	Female
TCGA-BH-A1FE-01A	0.53193	0.966538	0.969534	0.987968	0.874261	0.8697	0.76449	Pre	Female
TCGA-BH-A1FG-01A	0.824047	0.81748	0.828258	0.946906	0.836701	0.873374	0.710976	Post	Female
TCGA-BH-A1FH-01A	0.614012	0.82758	0.860831	0.997171	0.805645	0.942432	0.754004	Pre	Female
TCGA-BH-A1FL-01A	0.825522	0.842912	0.932664	0.971426	0.801941	0.888532	0.693119	Post	Female
TCGA-BH-A1FM-01A	0.7519	0.713265	0.51829	0.982609	0.733665	0.396678	0.886605	Pre	Female
TCGA-BH-A1FN-01A	0.784491	0.801456	0.727724	0.980492	0.290118	0.313065	0.944756	Pre	Female
TCGA-BH-A1FR-01A	0.765174	0.88142	0.937112	0.951652	0.396002	0.882638	0.7663	Post	Female
TCGA-BH-A201-01A	0.74474	0.775731	0.793828	0.993106	0.589151	0.881727	0.798492	Post	Female
TCGA-BH-A202-01A	0.673109	0.916197	0.82953	0.972783	0.737573	0.705867	0.931093	Pre	Female
TCGA-BH-A209-01A	0.511863	0.976985	0.990782	0.932331	0.72183	0.788055	0.793394	Post	Female
TCGA-BH-A28O-01A	0.665546	0.884031	0.916853	0.994829	0.695947	0.963527	0.663909	Pre	Female
TCGA-BH-A28Q-01A	0.766711	0.865305	0.900002	0.981336	0.709652	0.865949	0.874435	Pre	Female
TCGA-BH-A2L8-01A	0.496884	0.974596	0.960832	0.989692	0.883661	0.87053	0.738862	Pre	Female
TCGA-BH-A42T-01A	0.713984	0.877817	0.826302	0.968169	0.653948	0.897502	0.937895	Post	Female
TCGA-BH-A42V-01A	0.659154	0.916988	0.946727	0.988355	0.745069	0.971598	0.729585	Pre	Female
TCGA-BH-A5IZ-01A	0.837353	0.774823	0.872069	0.942883	0.0782933	0.746921	0.930481	Pre	Female
TCGA-BH-A5J0-01A	0.498717	0.938443	0.906057	0.988359	0.744336	0.926228	0.915607	Post	Female
TCGA-BH-A6R8-01A	0.744287	0.867229	0.869672	0.92946	0.723768	0.632311	0.749835	Pre	Female
TCGA-BH-A8FY-01A	0.867221	0.572738	0.524713	0.778065	0.708953	0.886283	0.709356	Post	Female
TCGA-BH-A8FZ-01A	0.514162	0.924398	0.937822	0.977919	0.981836	0.896849	0.980504	Pre	Female
TCGA-BH-A8G0-01A	0.483227	0.925023	0.98465	0.993007	0.778102	0.953772	0.858049	Pre	Female
TCGA-BH-AB28-01A	0.680576	0.89711	0.960707	0.979773	0.531299	0.914585	0.744465	Pre	Female
TCGA-C8-A12M-01A	0.855042	0.865124	0.94083	0.899274	0.859212	0.810014	0.481207	Post	Female
TCGA-C8-A12N-01A	0.642591	0.828623	0.747579	0.993202	0.907843	0.420517	0.796941	Pre	Female
TCGA-C8-A12O-01A	0.619922	0.868804	0.900893	0.988943	0.822467	0.669304	0.90662	Pre	Female
TCGA-C8-A12T-01A	0.698164	0.846026	0.833153	0.996845	0.847702	0.590857	0.910456	Pre	Female
TCGA-C8-A12U-01A	0.818626	0.909518	0.937468	0.818628	0.845807	0.752897	0.834289	Pre	Female
TCGA-C8-A12W-01A	0.656919	0.811716	0.900505	0.983285	0.792945	0.807482	0.840986	Pre	Female
TCGA-C8-A12X-01A	0.789024	0.793857	0.774836	0.936448	0.662351	0.863083	0.822602	Post	Female
TCGA-C8-A130-01A	0.75652	0.873795	0.883785	0.985054	0.774691	0.877844	0.716697	Pre	Female
TCGA-C8-A132-01A	0.551883	0.951011	0.973249	0.983058	0.648118	0.835415	0.75913	Pre	Female
TCGA-C8-A133-01A	0.923354	0.61995	0.689629	0.708052	0.466766	0.740334	0.799305	Post	Female
TCGA-C8-A138-01A	0.521053	0.932666	0.953726	0.983157	0.88175	0.875578	0.645031	Pre	Female
TCGA-C8-A1HE-01A	0.794833	0.825872	0.869512	0.961083	0.631283	0.822495	0.635663	Pre	Female
TCGA-C8-A1HG-01A	0.6327	0.937379	0.960586	0.964328	0.534306	0.761876	0.665688	Pre	Female
TCGA-C8-A1HI-01A	0.79656	0.799445	0.835665	0.979965	0.711564	0.799273	0.715126	Pre	Female
TCGA-C8-A1HL-01A	0.715726	0.790072	0.770385	0.977209	0.542585	0.884929	0.833339	Pre	Female
TCGA-C8-A1HM-01A	0.603504	0.966989	0.967443	0.887959	0.562417	0.65146	0.880477	Post	Female
TCGA-C8-A1HN-01A	0.806801	0.783263	0.732273	0.971203	0.533857	0.569117	0.841676	Pre	Female
TCGA-C8-A1HO-01A	0.855677	0.822713	0.85668	0.945195	0.604778	0.715545	0.765012	Pre	Female
TCGA-C8-A26V-01A	0.779996	0.840291	0.78945	0.96164	0.440582	0.415955	0.843972	Pre	Female
TCGA-C8-A26W-01A	0.652728	0.929954	0.96572	0.978053	0.636189	0.878736	0.856727	Pre	Female
TCGA-C8-A26Z-01A	0.848595	0.744026	0.847249	0.971032	0.752927	0.763138	0.650144	Pre	Female
TCGA-C8-A273-01A	0.757736	0.83171	0.815817	0.979882	0.802874	0.827647	0.832587	Pre	Female
TCGA-C8-A274-01A	0.861512	0.745441	0.625471	0.947662	0.587426	0.560404	0.709375	Post	Female
TCGA-C8-A27A-01A	0.895249	0.680818	0.83977	0.931773	0.301547	0.177465	0.839723	Pre	Female
TCGA-C8-A3M8-01A	0.829537	0.78062	0.779365	0.963387	0.483371	0.933195	0.684908	Post	Female
TCGA-C8-A8HQ-01A	0.605978	0.913482	0.951838	0.981498	0.586324	0.847961	0.85926	Pre	Female
TCGA-D8-A13Y-01A	0.95192	0.118355	0.0126828	0.946437	0.196999	0.303964	0.805048	Pre	Female
TCGA-D8-A140-01A	0.73126	0.882286	0.956516	0.939193	0.805242	0.829771	0.761466	Post	Female
TCGA-D8-A141-01A	0.39269	0.971847	0.979824	0.992683	0.846677	0.864334	0.853791	Pre	Female
TCGA-D8-A145-01A	0.688906	0.863725	0.957149	0.983902	0.904356	0.931047	0.694837	Post	Female
TCGA-D8-A146-01A	0.65126	0.859815	0.96662	0.990666	0.893816	0.899187	0.785196	Pre	Female
TCGA-D8-A1J8-01A	0.587604	0.954111	0.901143	0.96227	0.644981	0.450675	0.998823	Post	Female
TCGA-D8-A1J9-01A	0.696573	0.782198	0.722427	0.977173	0.774504	0.35901	0.869207	Pre	Female
TCGA-D8-A1JB-01A	0.545246	0.967634	0.986502	0.975772	0.875568	0.856737	0.700112	Pre	Female
TCGA-D8-A1JC-01A	0.706478	0.883251	0.881506	0.982831	0.705409	0.714229	0.668223	Pre	Female
TCGA-D8-A1JD-01A	0.637265	0.862024	0.852712	0.99122	0.894338	0.562812	0.878102	Pre	Female
TCGA-D8-A1JE-01A	0.598395	0.843186	0.706651	0.98128	0.625809	0.610407	0.78722	Post	Female
TCGA-D8-A1JH-01A	0.59833	0.884193	0.917452	0.989236	0.899887	0.899062	0.877213	Pre	Female
TCGA-D8-A1JI-01A	0.856622	0.739234	0.73824	0.887319	0.594985	0.816119	0.681903	Pre	Female
TCGA-D8-A1JJ-01A	0.693455	0.811473	0.770793	0.994471	0.805829	0.518912	0.957766	Pre	Female
TCGA-D8-A1JM-01A	0.907395	0.897099	0.81884	0.508514	0.316773	0.303793	0.833905	Pre	Female
TCGA-D8-A1JN-01A	0.887798	0.843812	0.787711	0.827942	0.826394	0.838575	0.405844	Post	Female
TCGA-D8-A1JP-01A	0.614203	0.869068	0.821216	0.996779	0.257227	0.818028	0.913808	Post	Female
TCGA-D8-A1JS-01A	0.920798	0.649051	0.598758	0.834846	0.698152	0.827133	0.828314	Post	Female
TCGA-D8-A1JT-01A	0.839925	0.787411	0.640544	0.881554	0.349058	0.43466	0.930485	Post	Female
TCGA-D8-A1JU-01A	0.518424	0.884815	0.881314	0.99509	0.947769	0.958092	0.832318	Pre	Female
TCGA-D8-A1X5-01A	0.674483	0.818705	0.853967	0.979355	0.767879	0.669683	0.888098	Post	Female
TCGA-D8-A1X6-01A	0.719621	0.799057	0.662076	0.912615	0.532472	0.734631	0.77843	Post	Female
TCGA-D8-A1X7-01A	0.779554	0.780555	0.901345	0.976849	0.619971	0.827643	0.754843	Pre	Female
TCGA-D8-A1X8-01A	0.649673	0.887381	0.851181	0.974473	0.887295	0.905454	0.789594	Post	Female
TCGA-D8-A1X9-01A	0.665178	0.882515	0.84446	0.981431	0.749568	0.59526	0.84569	Post	Female
TCGA-D8-A1XA-01A	0.783502	0.798744	0.855714	0.963297	0.864465	0.700608	0.838899	Post	Female
TCGA-D8-A1XB-01A	0.74825	0.749607	0.815704	0.99548	0.913316	0.571029	0.794446	Post	Female
TCGA-D8-A1XC-01A	0.920397	0.455147	0.330945	0.825656	0.59556	0.572015	0.739785	Post	Female
TCGA-D8-A1XD-01A	0.84935	0.603934	0.802147	0.994309	0.636384	0.414998	0.657795	Pre	Female
TCGA-D8-A1XF-01A	0.916119	0.67534	0.890852	0.866695	0.555738	0.741873	0.793073	Pre	Female
TCGA-D8-A1XG-01A	0.838946	0.505397	0.522423	0.963443	0.507884	0.500728	0.671783	Post	Female
TCGA-D8-A1XJ-01A	0.79395	0.705733	0.759808	0.974084	0.709832	0.615585	0.826	Post	Female
TCGA-D8-A1XL-01A	0.640705	0.951955	0.963818	0.942426	0.348456	0.735551	0.814138	Pre	Female
TCGA-D8-A1XM-01A	0.569941	0.918613	0.941018	0.986569	0.884732	0.894414	0.78538	Pre	Female
TCGA-D8-A1XO-01A	0.632909	0.869796	0.904577	0.986669	0.799967	0.768596	0.679783	Pre	Female
TCGA-D8-A1XR-01A	0.824597	0.701937	0.655571	0.963138	0.651234	0.792843	0.82709	Pre	Female
TCGA-D8-A1XU-01A	0.686174	0.795618	0.755661	0.989625	0.752929	0.77278	0.474008	Pre	Female
TCGA-D8-A1XV-01A	0.907228	0.623906	0.672086	0.893866	0.431686	0.587114	0.765384	Post	Female
TCGA-D8-A1XY-01A	0.712503	0.715612	0.594373	0.98722	0.687747	0.833267	0.808786	Post	Female
TCGA-D8-A1XZ-01A	0.6899	0.882884	0.932082	0.984485	0.710104	0.679754	0.89063	Post	Female
TCGA-D8-A1Y0-01A	0.588335	0.932976	0.952819	0.981853	0.75671	0.8741	0.821435	Post	Female
TCGA-D8-A1Y1-01A	0.649975	0.830802	0.412523	0.997365	0.636807	0.458949	0.901959	Post	Female
TCGA-D8-A1Y2-01A	0.375438	0.950258	0.96084	0.990306	0.760298	0.855913	1	Post	Female
TCGA-D8-A1Y3-01A	0.692414	0.891392	0.863013	0.958357	0.657782	0.7151	0.845881	Post	Female
TCGA-D8-A27E-01A	0.803465	0.825751	0.738093	0.925991	0.738884	0.804348	0.669413	Post	Female
TCGA-D8-A27G-01A	0.621722	0.935325	0.918302	0.98332	0.865339	0.877002	0.806951	Post	Female
TCGA-D8-A27I-01A	0.540935	0.927026	0.950953	0.990991	0.895937	0.963283	0.794493	Pre	Female
TCGA-D8-A27K-01A	0.684515	0.903809	0.959696	0.977533	0.714161	0.813375	0.884311	Pre	Female
TCGA-D8-A27L-01A	0.608107	0.886857	0.925872	0.991121	0.93094	0.869334	0.887327	Pre	Female
TCGA-D8-A27N-01A	0.585306	0.883753	0.903902	0.98761	0.774793	0.80106	0.953842	Pre	Female
TCGA-D8-A27P-01A	0.831277	0.727679	0.769916	0.984363	0.765968	0.792976	0.763263	Post	Female
TCGA-D8-A27R-01A	0.675547	0.913743	0.939432	0.978959	0.779922	0.896082	0.750847	Pre	Female
TCGA-D8-A27T-01A	0.566794	0.932698	0.933572	0.986345	0.778184	0.9088	0.845275	Pre	Female
TCGA-D8-A27V-01A	0.755752	0.867444	0.786908	0.95845	0.720333	0.880874	0.603644	Post	Female
TCGA-D8-A27W-01A	0.723713	0.880268	0.959249	0.963412	0.827357	0.83524	0.759828	Pre	Female
TCGA-D8-A3Z5-01A	0.834536	0.771183	0.851216	0.971183	0.363143	0.965318	0.730769	Pre	Female
TCGA-D8-A3Z6-01A	0.7777	0.739067	0.806408	0.977015	0.820928	0.82546	0.721846	Pre	Female
TCGA-D8-A4Z1-01A	0.712328	0.864356	0.933893	0.99447	0.820151	0.946848	0.683161	Post	Female
TCGA-D8-A73U-01A	0.28321	0.966667	0.975554	0.972327	0.840356	0.877658	0.87967	Post	Female
TCGA-D8-A73W-01A	0.623109	0.845337	0.812907	0.972365	0.597052	0.907736	0.833557	Post	Female
TCGA-D8-A73X-01A	0.743267	0.810153	0.811514	0.986245	0.965003	0.774526	0.871476	Pre	Female
TCGA-E2-A105-01A	0.891442	0.715426	0.806136	0.956883	0.623446	0.856306	0.650715	Post	Female
TCGA-E2-A106-01A	0.908746	0.676323	0.782185	0.936311	0.597319	0.82209	0.677472	Pre	Female
TCGA-E2-A107-01A	0.867935	0.856111	0.74555	0.938311	0.887132	0.915295	0.54021	Pre	Female
TCGA-E2-A108-01A	0.273268	0.972839	0.965497	0.989168	0.928871	0.957727	0.876652	Post	Female
TCGA-E2-A109-01A	0.785318	0.857188	0.930021	0.968337	0.714221	0.783906	0.679983	Post	Female
TCGA-E2-A10A-01A	0.784611	0.756045	0.770448	0.974899	0.493946	0.67473	0.834214	Pre	Female
TCGA-E2-A10B-01A	0.730332	0.865278	0.867959	0.982895	0.763386	0.855963	0.82339	Post	Female
TCGA-E2-A10C-01A	0.688716	0.940304	0.937204	0.944654	0.770565	0.835092	0.589206	Pre	Female
TCGA-E2-A10E-01A	0.794089	0.872098	0.841088	0.967104	0.417821	0.832583	0.773132	Post	Female
TCGA-E2-A10F-01A	0.546851	0.913651	0.806425	0.995186	0.938689	0.876322	0.898238	Pre	Female
TCGA-E2-A14O-01A	0.825138	0.827696	0.833126	0.950945	0.611068	0.802505	0.830075	Post	Female
TCGA-E2-A14Q-01A	0.79319	0.902319	0.882276	0.981047	0.651701	0.893213	0.668844	Pre	Female
TCGA-E2-A14T-01A	0.807431	0.786412	0.901332	0.962606	0.559962	0.882055	0.770456	Pre	Female
TCGA-E2-A14U-01A	0.880724	0.810262	0.788441	0.911747	0.619054	0.922907	0.825935	Post	Female
TCGA-E2-A14V-01A	0.867245	0.804669	0.800746	0.975492	0.8647	0.800984	0.776594	Pre	Female
TCGA-E2-A14Y-01A	0.875179	0.805794	0.847381	0.91034	0.579515	0.670693	0.881138	Pre	Female
TCGA-E2-A14Z-01A	0.556384	0.957263	0.943988	0.976792	0.89886	0.907605	0.788498	Post	Female
TCGA-E2-A152-01A	0.683252	0.802394	0.750008	0.991902	0.819216	0.588854	0.882688	Pre	Female
TCGA-E2-A153-01A	0.596062	0.776967	0.569428	0.994308	0.88097	0.828541	0.874263	Pre	Female
TCGA-E2-A154-01A	0.829989	0.590851	0.657812	0.98657	0.547153	0.532912	0.771521	Post	Female
TCGA-E2-A155-01A	0.907098	0.774081	0.898904	0.887412	0.782783	0.767585	0.691123	Pre	Female
TCGA-E2-A156-01A	0.907948	0.507607	0.498009	0.894361	0.830926	0.487952	0.842096	Post	Female
TCGA-E2-A15A-01A	0.680155	0.906627	0.908746	0.976165	0.64856	0.700458	0.674039	Pre	Female
TCGA-E2-A15C-01A	0.742468	0.87241	0.970989	0.980978	0.747095	0.819382	0.793661	Post	Female
TCGA-E2-A15D-01A	0.746314	0.874371	0.901131	0.978217	0.684347	0.927034	0.840477	Pre	Female
TCGA-E2-A15E-01A	0.844863	0.725896	0.739045	0.985986	0.799683	0.862706	0.723226	Pre	Female
TCGA-E2-A15F-01A	0.823968	0.823249	0.957624	0.962902	0.787925	0.791695	0.754628	Post	Female
TCGA-E2-A15G-01A	0.844647	0.708638	0.767264	0.947834	0.776693	0.848096	0.470993	Post	Female
TCGA-E2-A15H-01A	0.828888	0.801185	0.850473	0.976663	0.544978	0.742949	0.704906	Pre	Female
TCGA-E2-A15I-01A	0.704039	0.934806	0.921046	0.973212	0.787363	0.818337	0.596664	Pre	Female
TCGA-E2-A15J-01A	0.865121	0.65989	0.462861	0.946082	0.376078	0.686299	0.750326	Pre	Female
TCGA-E2-A15K-01A	0.667986	0.933992	0.976476	0.952587	0.726542	0.855673	0.821774	Pre	Female
TCGA-E2-A15L-01A	0.788889	0.688797	0.763568	0.993432	0.755033	0.723907	0.767177	Post	Female
TCGA-E2-A15M-01A	0.405983	0.966141	0.962963	0.974872	0.586179	0.920534	0.892037	Post	Female
TCGA-E2-A15O-01A	0.869611	0.836711	0.841469	0.939249	0.788017	0.816555	0.855227	Post	Female
TCGA-E2-A15P-01A	0.805827	0.767579	0.822059	0.975385	0.831032	0.908056	0.54665	Post	Female
TCGA-E2-A15R-01A	0.923397	0.506256	0.753182	0.945246	0.698685	0.736322	0.560418	Post	Female
TCGA-E2-A15S-01A	0.940603	0.660566	0.452813	0.901663	0.401162	0.818332	0.624965	Pre	Female
TCGA-E2-A15T-01A	0.915566	0.761048	0.903532	0.925766	0.571796	0.854529	0.781681	Post	Female
TCGA-E2-A1B1-01A	0.483382	0.941437	0.93013	0.985175	0.618951	0.91091	0.848125	Pre	Female
TCGA-E2-A1B4-01A	0.853899	0.735277	0.652049	0.975253	0.802685	0.637668	0.403273	Post	Female
TCGA-E2-A1B5-01A	0.434983	0.992798	0.988458	0.962045	0.682133	0.956424	0.730383	Pre	Female
TCGA-E2-A1BC-01A	0.762494	0.811432	0.918889	0.993333	0.714523	0.924164	0.790983	Post	Female
TCGA-E2-A1BD-01A	0.793259	0.772505	0.699316	0.981891	0.765	0.888008	0.592127	Pre	Female
TCGA-E2-A1IE-01A	0.908288	0.67747	0.715146	0.958758	0.582997	0.888081	0.684338	Post	Female
TCGA-E2-A1IF-01A	0.692449	0.870012	0.907399	0.990829	0.612265	0.948599	0.860049	Post	Female
TCGA-E2-A1IG-01A	0.720711	0.811709	0.72409	0.994634	0.544721	0.64349	0.779154	Pre	Female
TCGA-E2-A1IH-01A	0.4122	0.976246	0.981554	0.98358	0.583436	0.92758	0.92491	Post	Female
TCGA-E2-A1IJ-01A	0.492654	0.93827	0.92183	0.994633	0.952645	0.915063	0.840363	Pre	Female
TCGA-E2-A1IK-01A	0.733904	0.924621	0.944967	0.903025	0.745777	0.891518	0.751333	Post	Female
TCGA-E2-A1IL-01A	0.790121	0.73093	0.76021	0.982181	0.626612	0.886748	0.644002	Post	Female
TCGA-E2-A1IN-01A	0.712023	0.779155	0.743083	0.997755	0.933047	0.658406	0.658379	Pre	Female
TCGA-E2-A1IO-01A	0.592265	0.92643	0.93383	0.99174	0.821953	0.872081	0.833301	Pre	Female
TCGA-E2-A1IU-01A	0.812379	0.860765	0.963999	0.94847	0.72434	0.865429	0.66111	Pre	Female
TCGA-E2-A1L6-01A	0.747243	0.83796	0.898137	0.979547	0.652336	0.884585	0.770776	Pre	Female
TCGA-E2-A1L8-01A	0.714909	0.867225	0.88709	0.980751	0.57118	0.883522	0.652761	Pre	Female
TCGA-E2-A1L9-01A	0.587104	0.853003	0.734958	0.995024	0.341182	0.841965	0.931426	Pre	Female
TCGA-E2-A1LA-01A	0.571107	0.941476	0.969381	0.96853	0.782663	0.800494	0.893763	Pre	Female
TCGA-E2-A2P5-01A	0.768827	0.897791	0.731237	0.982901	0.876116	0.863579	0.649099	Post	Female
TCGA-E2-A2P6-01A	0.78348	0.775449	0.826895	0.93753	0.927769	0.859191	0.669448	Post	Female
TCGA-E2-A3DX-01A	0.431712	0.961288	0.968091	0.984229	0.878193	0.94618	0.852265	Pre	Female
TCGA-E2-A56Z-01A	0.856201	0.829761	0.747531	0.955532	0.559702	0.87525	0.761439	Post	Female
TCGA-E2-A570-01A	0.74424	0.770649	0.741349	0.994698	0.77768	0.872383	0.777063	Pre	Female
TCGA-E2-A572-01A	0.865514	0.689262	0.776854	0.822317	0.67124	0.929064	0.488526	Post	Female
TCGA-E2-A576-01A	0.811165	0.821335	0.891748	0.953574	0.862775	0.92534	0.681793	Post	Female
TCGA-E2-A9RU-01A	0.754648	0.817209	0.716866	0.976944	0.608523	0.703625	0.921692	Post	Female
TCGA-E9-A1N4-01A	0.56997	0.910239	0.937545	0.97955	0.849192	0.873322	0.854092	Pre	Female
TCGA-E9-A1N5-01A	0.597687	0.927601	0.744575	0.988326	0.882708	0.899772	0.863497	Pre	Female
TCGA-E9-A1N6-01A	0.694059	0.82614	0.644379	0.991284	0.788212	0.664311	0.911603	Pre	Female
TCGA-E9-A1NA-01A	0.631098	0.837485	0.862269	0.989463	0.563273	0.69721	0.941303	Pre	Female
TCGA-E9-A1NE-01A	0.434279	0.98681	0.973934	0.967122	0.743563	0.888131	0.804367	Pre	Female
TCGA-E9-A1NF-01A	0.545429	0.855831	0.757335	0.998634	0.570351	0.779144	0.915391	Pre	Female
TCGA-E9-A1NG-01A	0.475684	0.851762	0.714636	0.998178	0.833642	0.757833	0.978092	Post	Female
TCGA-E9-A1NH-01A	0.635898	0.838397	0.882697	0.994829	0.758202	0.840539	0.789567	Post	Female
TCGA-E9-A1NI-01A	0.741368	0.788265	0.610838	0.983349	0.721786	0.707578	0.851397	Pre	Female
TCGA-E9-A1R2-01A	0.754909	0.889617	0.889087	0.974188	0.726288	0.882116	0.533952	Pre	Female
TCGA-E9-A227-01A	0.601973	0.957294	0.911459	0.981692	0.602868	0.930422	0.715519	Pre	Female
TCGA-E9-A22A-01A	0.468528	0.938374	0.902741	0.998699	0.881256	0.845461	0.8455	Post	Female
TCGA-E9-A22B-01A	0.68568	0.856096	0.769159	0.986342	0.818243	0.917935	0.82388	Post	Female
TCGA-E9-A22D-01A	0.477392	0.976747	0.97075	0.938342	0.837956	0.714043	0.919972	Pre	Female
TCGA-E9-A22E-01A	0.485576	0.917806	0.863867	1	0.759443	0.738153	0.771513	Pre	Female
TCGA-E9-A22H-01A	0.793037	0.876847	0.887943	0.915429	0.606204	0.793382	0.571804	Pre	Female
TCGA-E9-A295-01A	0.75315	0.848707	0.757176	0.97961	0.82767	0.933342	0.420792	Post	Female
TCGA-E9-A3Q9-01A	0.680986	0.861665	0.941184	0.906909	0.71269	0.93272	0.772169	Post	Female
TCGA-E9-A3X8-01A	0.571859	0.916131	0.917447	0.986735	0.841447	0.95657	0.539822	Pre	Female
TCGA-E9-A54X-01A	0.985461	0.295697	0.20163	0.589322	0.0797322	0.4856	0.725831	Post	Female
TCGA-E9-A54Y-01A	0.903882	0.708851	0.935623	0.594524	0.518089	0.608553	0.663068	Post	Female
TCGA-E9-A5FK-01A	0.474149	0.978685	0.985058	0.970898	0.768792	0.984274	0.6546	Pre	Female
TCGA-E9-A6HE-01A	0.669728	0.881744	0.801908	0.983714	0.736517	0.938505	0.878024	Pre	Female
TCGA-EW-A1IW-01A	0.709925	0.909135	0.934548	0.987966	0.768801	0.918046	0.857631	Post	Female
TCGA-EW-A1IX-01A	0.658331	0.839865	0.903701	0.990927	0.874449	0.877385	0.851969	Pre	Female
TCGA-EW-A1IY-01A	0.525193	0.966681	0.953923	0.982186	0.726894	0.780331	0.767429	Pre	Female
TCGA-EW-A1IZ-01A	0.54144	0.976499	0.991787	0.913603	0.692038	0.901701	0.718856	Pre	Female
TCGA-EW-A1J1-01A	0.73353	0.904777	0.931083	0.91853	0.51772	0.635745	0.570579	Pre	Female
TCGA-EW-A1J2-01A	0.594961	0.909553	0.857209	0.992064	0.633493	0.92558	0.913708	Pre	Female
TCGA-EW-A1J3-01A	0.797989	0.832377	0.642456	0.960976	0.748796	0.768336	0.894236	Post	Female
TCGA-EW-A1J5-01A	0.61233	0.951789	0.947952	0.963431	0.855211	0.828873	0.642655	Pre	Female
TCGA-EW-A1J6-01A	0.723435	0.927487	0.953645	0.895464	0.274984	0.846104	0.711413	Post	Female
TCGA-EW-A1OX-01A	0.974627	0.291743	0.0296813	0.82032	0.355466	0.752724	0.626294	Pre	Female
TCGA-EW-A1OY-01A	0.819007	0.827394	0.893889	0.952033	0.563094	0.815527	0.818896	Post	Female
TCGA-EW-A1OZ-01A	0.694736	0.871698	0.879788	0.979653	0.814365	0.851673	0.826481	Pre	Female
TCGA-EW-A1P0-01A	0.780705	0.883126	0.85254	0.974087	0.314562	0.801416	0.762245	Pre	Female
TCGA-EW-A1P3-01A	0.750323	0.837075	0.908274	0.97315	0.840976	0.914414	0.789789	Pre	Female
TCGA-EW-A1P5-01A	0.71718	0.862353	0.776166	0.951866	0.722756	0.678073	0.748069	Post	Female
TCGA-EW-A1P6-01A	0.777359	0.775671	0.950956	0.974931	0.692407	0.752653	0.679509	Post	Female
TCGA-EW-A1PA-01A	0.770296	0.871407	0.962818	0.965634	0.805401	0.884726	0.679569	Pre	Female
TCGA-EW-A1PC-01B	0.881359	0.687799	0.561608	0.962552	0.417437	0.591371	0.615884	Post	Female
TCGA-EW-A1PE-01A	0.574059	0.893022	0.91053	0.947765	0.511476	0.830713	0.814581	Pre	Female
TCGA-EW-A1PF-01A	0.645224	0.874851	0.94304	0.988846	0.794281	0.89761	0.777073	Pre	Female
TCGA-EW-A1PG-01A	0.735856	0.837804	0.858026	0.990212	0.690105	0.875849	0.827672	Pre	Female
TCGA-EW-A2FS-01A	0.739707	0.920599	0.975367	0.957523	0.47093	0.909594	0.858704	Pre	Female
TCGA-EW-A2FV-01A	0.653448	0.931562	0.949634	0.964778	0.754909	0.933502	0.86843	Pre	Female
TCGA-EW-A2FW-01A	0.830728	0.804158	0.780888	0.971492	0.731227	0.869447	0.779925	Pre	Female
TCGA-EW-A3E8-01B	0.55045	0.955637	0.981529	0.971192	0.956831	0.953996	0.715507	Pre	Female
TCGA-EW-A423-01A	0.749092	0.868652	0.766846	0.917721	0.592167	0.842237	0.581594	Post	Female
TCGA-EW-A424-01A	0.816189	0.668083	0.828344	0.992261	0.687375	0.868889	0.590335	Pre	Female
TCGA-EW-A6S9-01A	0.75812	0.748877	0.873819	0.988586	0.897253	0.757956	0.886058	Pre	Female
TCGA-EW-A6SC-01A	0.648752	0.862728	0.902837	0.982895	0.858946	0.901513	0.985865	Pre	Female
TCGA-GI-A2C8-01A	0.538086	0.856142	0.771988	0.985952	0.858981	0.785564	0.835786	Post	Female
TCGA-GM-A2D9-01A	0.715814	0.846111	0.854175	0.979549	0.519446	0.920624	0.816934	Post	Female
TCGA-GM-A2DA-01A	0.548562	0.970376	0.96413	0.985854	0.781721	0.94898	0.801474	Pre	Female
TCGA-GM-A2DC-01A	0.848829	0.818042	0.886307	0.94402	0.779398	0.871425	0.632015	Pre	Female
TCGA-GM-A2DK-01A	0.654819	0.90218	0.900425	0.978175	0.707787	0.985174	0.811953	Pre	Female
TCGA-GM-A2DL-01A	0.625828	0.849996	0.786033	0.992845	0.733251	0.930745	0.964046	Pre	Female
TCGA-GM-A2DM-01A	0.800143	0.816081	0.700423	0.912646	0.688569	0.773122	0.999033	Pre	Female
TCGA-GM-A2DN-01A	0.549745	0.965612	0.966353	0.976942	0.6275	0.842341	0.780733	Pre	Female
TCGA-GM-A2DO-01A	0.465404	1	1	0.875739	0.769856	0.702064	0.593232	Pre	Female
TCGA-GM-A3NY-01A	0.786222	0.858674	0.897923	0.970276	0.344255	0.897715	0.699471	Post	Female
TCGA-GM-A3XG-01A	0.857427	0.790892	0.739327	0.952247	0.533987	0.92969	0.576507	Pre	Female
TCGA-GM-A3XN-01A	0.584115	0.925978	0.942553	0.991382	0.497116	0.962788	0.7213	Pre	Female
TCGA-GM-A4E0-01A	0.428771	0.941994	0.838228	0.987021	0.580489	1	0.718052	Post	Female
TCGA-GM-A5PV-01A	0.830158	0.884146	0.737641	0.885574	0.669599	0.926105	0.770236	Post	Female
TCGA-GM-A5PX-01A	0.679026	0.891902	0.839567	0.997918	0.87441	0.974534	0.69621	Post	Female
TCGA-HN-A2OB-01A	0.677005	0.843841	0.881538	0.995024	0.786238	0.92706	0.779259	Pre	Female
TCGA-JL-A3YW-01A	0.464232	0.92048	0.929304	0.992682	0.728678	0.846557	0.98743	Pre	Female
TCGA-JL-A3YX-01A	0.854772	0.768717	0.770204	0.978507	0.904875	0.877622	0.756934	Pre	Female
TCGA-LD-A66U-01A	0.612538	0.943881	0.947365	0.984328	0.821147	0.9348	0.803634	Pre	Female
TCGA-LD-A74U-01A	0.599868	0.838068	0.864104	0.991447	0.958005	0.963155	0.718128	Post	Female
TCGA-LD-A7W6-01A	0.766004	0.8851	0.894243	0.968071	0.779927	0.911477	0.68251	Pre	Female
TCGA-LL-A440-01A	0.458482	0.892667	0.837232	0.995902	0.789087	0.975976	0.866783	Post	Female
TCGA-LL-A442-01A	0.803247	0.576794	0.315928	0.285345	0.599845	0.576315	0.782689	Pre	Female
TCGA-LL-A50Y-01A	0.734298	0.856681	0.957482	0.949244	0.838837	0.888667	0.84668	Post	Female
TCGA-LL-A5YL-01A	0.666409	0.900767	0.951274	0.976949	0.801281	0.924514	0.778646	Post	Female
TCGA-LL-A5YM-01A	0.768619	0.780981	0.838082	0.946644	0.589955	0.955395	0.747087	Post	Female
TCGA-LL-A5YN-01A	0.546099	0.969146	0.988421	0.95484	0.602314	0.866437	0.66198	Pre	Female
TCGA-LL-A5YP-01A	0.609923	0.877782	0.926836	0.993463	0.706425	0.888958	0.934066	Pre	Female
TCGA-LL-A6FP-01A	0.93352	0.563365	0.499656	0.878856	0.659806	0.853209	0.325704	Post	Female
TCGA-LL-A6FQ-01A	0.77166	0.800584	0.718169	0.944348	0.721531	0.895372	0.810255	Post	Female
TCGA-LL-A73Z-01A	0.590406	0.910757	0.929259	0.986732	0.678246	0.949984	0.763439	Pre	Female
TCGA-LL-A7SZ-01A	0.557016	0.937464	0.963563	0.948546	0.637125	0.838719	0.602155	Pre	Female
TCGA-LL-A7T0-01A	0.763128	0.885489	0.934158	0.956917	0.573831	0.817677	0.856601	Post	Female
TCGA-LL-A8F5-01A	0.722771	0.864905	0.944813	0.941371	0.495962	0.539573	0.894536	Post	Female
TCGA-LL-A9Q3-01A	0.708829	0.889405	0.824243	0.967755	0.921	0.846705	0.556486	Post	Female
TCGA-LQ-A4E4-01A	0.878818	0.564526	0.405863	0.968687	0.87869	0.894186	0.568695	Post	Female
TCGA-MS-A51U-01A	0.680731	0.896598	0.906408	0.987057	0.639569	0.915653	0.682331	Pre	Female
TCGA-OK-A5Q2-01A	0.610256	0.950622	0.977916	0.991285	0.759551	0.942677	0.863213	Pre	Female
TCGA-OL-A5D8-01A	0.784806	0.818497	0.85018	0.956584	0.561032	0.757992	0.57219	Pre	Female
TCGA-OL-A5DA-01A	0.794056	0.857274	0.861036	0.968412	0.741226	0.793878	0.638356	Post	Female
TCGA-OL-A5RU-01A	0.624457	0.953788	0.986361	0.962398	0.700026	0.928077	0.760708	Post	Female
TCGA-OL-A5RV-01A	0.829372	0.802814	0.925023	0.977731	0.869678	0.868982	0.667454	Pre	Female
TCGA-OL-A5RX-01A	0.750401	0.888359	0.95315	0.986277	0.687633	0.91275	0.81568	Pre	Female
TCGA-OL-A5RY-01A	0.405354	0.974047	0.993719	0.982665	0.799362	0.94704	0.923109	Pre	Female
TCGA-OL-A5RZ-01A	0.889688	0.7347	0.850128	0.914523	0.469975	0.863506	0.73396	Pre	Female
TCGA-OL-A5S0-01A	0.623648	0.913188	0.927709	0.985202	0.676704	0.934727	0.960049	Post	Female
TCGA-OL-A66H-01A	0.626444	0.887961	0.922228	0.956953	0.831446	0.8922	0.85164	NA	Female
TCGA-OL-A66J-01A	0.705862	0.835975	0.847875	0.980454	0.721574	0.976636	0.749234	Post	Female
TCGA-OL-A66K-01A	0.769388	0.730122	0.813433	0.982702	0.826739	0.880955	0.658467	Post	Female
TCGA-OL-A66L-01A	0.592687	0.930679	0.931965	0.978504	0.752805	0.977889	0.791991	Post	Female
TCGA-OL-A66N-01A	0.65001	0.923228	0.961896	0.979417	0.858145	0.957973	0.718975	Pre	Female
TCGA-OL-A66O-01A	0.866598	0.73248	0.804645	0.96211	0.791677	0.825081	0.531428	Pre	Female
TCGA-OL-A6VQ-01A	0.668768	0.907402	0.926943	0.984001	0.808015	0.935838	0.84554	Pre	Female
TCGA-OL-A6VR-01A	0.919648	0.715802	0.901267	0.918848	0.579722	0.876194	0.546297	Pre	Female
TCGA-PE-A5DC-01A	0.823956	0.841028	0.76927	0.960825	0.802374	0.954791	0.689249	Post	Female
TCGA-PE-A5DD-01A	0.673342	0.929266	0.916604	0.97107	0.969572	0.939522	0.625586	Post	Female
TCGA-PE-A5DE-01A	0.470142	0.985669	0.979195	0.952385	0.565823	0.908671	0.832627	Pre	Female
TCGA-S3-A6ZF-01A	0.722855	0.912237	0.957018	0.977174	0.7348	0.835872	0.717781	Post	Female
TCGA-S3-A6ZG-01A	0.764009	0.873271	0.887652	0.959331	0.876768	0.787026	0.838148	Post	Female
TCGA-S3-A6ZH-01A	0.850891	0.846574	0.870151	0.91287	0.833149	0.859552	0.606668	Pre	Female
TCGA-S3-AA0Z-01A	0.742031	0.899774	0.930672	0.87279	0.23173	0.781592	0.789004	Post	Female
TCGA-S3-AA11-01A	0.898103	0.647107	0.719397	0.964232	0.822948	0.801987	0.6543	Post	Female
TCGA-S3-AA12-01A	0.881352	0.715539	0.838543	0.931013	0.72711	0.541807	0.760909	Post	Female
TCGA-S3-AA14-01A	0.763969	0.819354	0.82567	0.984424	0.868756	0.861087	0.576822	Pre	Female
TCGA-S3-AA17-01A	0.506937	0.966743	0.983375	0.914811	0.356227	0.82795	0.578572	Post	Female
TCGA-UL-AAZ6-01A	0.881819	0.702441	0.731145	0.895606	0.663281	0.349003	0.884457	Post	Female
TCGA-V7-A7HQ-01A	0.769293	0.739417	0.889191	0.966487	0.789303	0.883362	0.635946	Post	Female
TCGA-W8-A86G-01A	0.846841	0.540589	0.805301	0.988132	0.790479	0.904959	0.450835	Post	Female
TCGA-WT-AB41-01A	0.566207	0.967341	0.978839	0.933018	0.507142	0.92532	0.536373	Pre	Female
TCGA-WT-AB44-01A	0.723346	0.836584	0.85159	0.985755	0.725922	0.890126	0.765766	Post	Female
TCGA-XX-A899-01A	0.478995	0.95439	0.969359	0.983415	0.951775	0.955168	0.81037	Pre	Female
TCGA-XX-A89A-01A	0.432976	0.932073	0.923097	0.987708	0.560655	0.945281	0.819545	Post	Female
TCGA-Z7-A8R5-01A	0.600672	0.936998	0.95815	0.975887	0.749112	0.95604	0.897547	Post	Female
TCGA-Z7-A8R6-01A	0.820359	0.834523	0.784552	0.957422	0.703465	0.838033	0.877343	Pre	Female
TCGA-A1-A0SM-01A	0.69425	0.779829	0.805675	0.983611	0.755683	0.662104	0.738966	Male	Male
TCGA-A8-A085-01A	0.86545	0.144877	0.00114821	0.97533	0.683871	0.652143	0.496425	Male	Male
TCGA-AC-A62V-01A	0.783803	0.729222	0.622309	0.97036	0.851929	0.905809	0.76308	Male	Male
TCGA-AO-A1KQ-01A	0.688438	0.939598	0.959748	0.966973	0.784334	0.800758	0.865305	Male	Male
TCGA-AQ-A54O-01A	0.788561	0.829561	0.919471	0.941097	0.401656	0.758204	0.455599	Male	Male
TCGA-AR-A1AV-01A	0.800028	0.732886	0.367031	0.978087	0.75897	0.792471	0.763409	Male	Male
TCGA-BH-A0B4-01A	0.630979	0.89609	0.900098	0.992747	0.816956	0.916482	0.668129	Male	Male
TCGA-BH-A0DD-01A	0.826844	0.862104	0.853643	0.946414	0.531563	0.558427	0.815047	Male	Male
TCGA-D8-A1XS-01A	0.717769	0.851821	0.889847	0.988098	0.817653	0.747915	0.847866	Male	Male
TCGA-E2-A14W-01A	0.909414	0.58319	0	0.959558	0.547733	0.256663	0.706747	Male	Male
TCGA-EW-A1PD-01A	0.743464	0.762875	0.723145	0.990279	0.575738	0.943595	0.794676	Male	Male
TCGA-EW-A6SA-01A	0.950298	0.624431	0.743733	0.87901	0.830542	0.727736	0.557062	Male	Male

## Sheet: Figure 2i
Sample ID	CD4 positive cells Percentage (%)	CD8 positive cells Percentage (%)	Group
Sample 1	0.373138	11.7969	Male
Sample 2	0.73496	0.64525	Male
Sample 3	31.8327	36.162	Male
Sample 4	0.514571	23.2607	Male
Sample 5	19.179	0.501107	Male
Sample 6	8.90703	2.97888	Male
Sample 7	3.65241	1.47391	Male
Sample 8	18.4417	10.4201	Male
Sample 9	16.4312	9.39619	Male
Sample 10	2.27861	37.6285	Male
Sample 11	25.2807	4.13567	Male
Sample 12	21.5463	2.64923	Male
Sample 13	1.42566	74.9945	Male
Sample 14	56.2681	3.81505	Male
Sample 15	28.0638	0.31167	Male
Sample 16	4.60492	12.9994	Male
Sample 17	3.23158	63.4715	Male
Sample 18	5.78112	35.2763	Male
Sample 19	3.11043	13.2719	Male
Sample 20	22.0189	72.9981	Male
Sample 21	10.9718	16.2186	Male
Sample 22	17.2185	19.3471	Male
Sample 23	1.2695	37.3063	Male
Sample 24	8.85849	5.03531	Male
Sample 25	2.63122	3.33076	Male
Sample 26	3.23689	13.0785	Male
Sample 27	0.489072	0.606513	Male
Sample 28	6.14675	60.386	Male
Sample 29	2.76495	5.76922	Male
Sample 30	3.42689	2.71059	Male
Sample 31	10.5513	42.0798	Female
Sample 32	26.2524	88.1642	Female
Sample 33	43.3032	53.0083	Female
Sample 34	12.2543	38.1895	Female
Sample 35	49.1675	7.03314	Female
Sample 36	5.34946	54.6023	Female
Sample 37	10.1997	9.63625	Female
Sample 38	21.2092	95.759	Female
Sample 39	7.12769	78.8611	Female
Sample 40	35.879	40.9638	Female
Sample 41	25.9583	18.3568	Female
Sample 42	31.2471	54.3818	Female
Sample 43	11.8231	13.7672	Female
Sample 44	3.15964	62.6648	Female
Sample 45	41.0435	22.4869	Female
Sample 46	19.1834	34.2454	Female
Sample 47	27.704	49.3582	Female
Sample 48	20.2204	41.7863	Female
Sample 49	3.66004	75.8316	Female
Sample 50	24.0496	26.0653	Female
Sample 51	45.9822	10.5866	Female
Sample 52	6.04253	10.852	Female
Sample 53	36.6486	88.8289	Female
Sample 54	15.0822	46.357	Female
Sample 55	27.4575	8.48936	Female
Sample 56	15.1908	20.2774	Female
Sample 57	9.72996	31.0128	Female
Sample 58	8.84662	63.4299	Female
Sample 59	37.2913	64.5445	Female
Sample 60	74.8981	73.0931	Female

## Sheet: Figure 3d
Clusters	Cell Count	Female Percentage (%)	Male Percentage (%)	Group
6	2734	0.00219459	0.997805	Male
11	1890	0.0026455	0.997354	Male
28	520	0.00384615	0.996154	Male
3	3006	0.00532269	0.994677	Male
20	932	0.00643777	0.993562	Male
29	433	0.00923788	0.990762	Male
34	94	0.0106383	0.989362	Male
33	230	0.0478261	0.952174	Male
32	236	0.0974576	0.902542	Male
15	1380	0.113043	0.886957	Male
14	1437	0.127349	0.872651	Male
22	916	0.143013	0.856987	Male
35	65	0.153846	0.846154	Male
27	644	0.217391	0.782609	Male
24	837	0.237754	0.762246	Male
25	696	0.239943	0.760057	Male
31	392	0.262755	0.737245	Male
21	920	0.265217	0.734783	Male
10	1906	0.269675	0.730325	Male
12	1843	0.285947	0.714053	Male
26	683	0.29429	0.70571	Male
5	2748	0.316958	0.683042	Mix
1	3735	0.32905	0.67095	Mix
0	4808	0.333611	0.666389	Mix
23	867	0.367935	0.632065	Mix
8	1994	0.388164	0.611836	Mix
9	1929	0.434422	0.565578	Mix
13	1800	0.435	0.565	Mix
4	2898	0.459972	0.540028	Mix
2	3056	0.473495	0.526505	Mix
7	2477	0.481227	0.518773	Mix
30	410	0.485366	0.514634	Mix
18	1182	0.521997	0.478003	Female
19	1105	0.570136	0.429864	Female
16	1338	0.600897	0.399103	Female
17	1202	0.652246	0.347754	Female

## Sheet: Figure 3f
Clusters	CREB3	AR	MAZ	ATF6	SREBF1	PGR	PBX3	USF2	FOXA1	CUX1	NFE2L1	MYB	ZNF217	RBPJ	Group
6	17.275	13.9458	15.2145	18.551	18.3118	19.0572	16.4111	17.5514	19.167	17.1283	16.6817	18.1218	17.5483	15.9184	Male
11	19.3283	16.7615	16.6906	19.6435	19.0427	18.9701	17.0976	18.4342	18.8633	18.7854	17.3235	18.5365	18.4675	16.39	Male
28	14.6074	10.4683	12.782	16.6026	16.9466	17.6081	15.2678	16.2949	18.2028	15.3844	15.5183	17.5485	16.9473	15.0104	Male
3	18.7373	15.9726	16.146	19.7739	18.9964	19.262	16.7447	17.7647	19.0123	18.079	17.1382	18.4005	18.2373	16.1564	Male
20	18.9226	16.5793	16.1144	19.9391	18.7058	18.4243	16.8761	18.308	19.3328	18.1001	17.5476	18.0777	18.0158	16.18	Male
29	16.7873	15.0592	14.8779	17.0502	17.4328	17.9172	15.5573	17.4111	17.713	17.7736	16.478	18.8024	18.3513	16.32	Male
34	15.2401	12.8744	12.6236	18.443	18.4322	18.1542	14.9953	17.2586	18.9514	16.3537	16.0033	18.1889	17.2689	14.9411	Male
33	15.7693	13.5184	12.7769	18.7746	18.8279	18.4582	15.0926	17.4632	19.1608	16.6509	16.0845	18.1865	17.2004	14.9385	Male
32	17.7639	15.7614	16.4961	18.6964	18.1916	17.4215	17.5765	17.9357	18.2409	18.6327	17.4601	17.5045	17.8482	16.7631	Male
15	15.9943	12.8397	14.2199	18.818	18.1761	19.0622	16.6208	17.1072	19.2388	16.8436	16.8405	18.3806	18.1237	16.4102	Male
14	15.9912	13.5423	12.9573	18.8396	18.647	18.4999	15.2865	17.5901	19.068	16.6462	16.2155	18.0935	17.456	15.2975	Male
22	17.9606	15.8216	14.6234	19.3313	17.5939	18.6136	16.3427	18.9805	19.7115	17.2837	17.0314	18.2371	18.2405	17.4438	Male
35	15.7261	12.6317	14.159	18.6891	18.9625	19.2344	16.2541	17.3699	19.399	16.9099	17.4041	18.6174	18.0234	15.9726	Male
27	18.5735	16.0951	15.5954	18.1716	18.1745	17.8782	17.032	18.4321	18.8872	18.6379	17.6092	18.1543	18.5464	16.997	Male
24	18.4504	15.7038	15.2652	19.0946	18.9238	19.2476	15.9458	17.8439	19.1384	17.7954	16.8296	18.7613	17.8888	15.9002	Male
25	17.5568	15.3939	15.1032	19.2208	19.2239	18.6646	15.6719	17.5941	18.9202	17.3682	16.6362	18.5214	17.8511	15.5178	Male
31	18.2913	16.0379	15.9352	19.3763	19.6013	18.6984	15.8688	17.9164	18.9301	17.7041	16.8873	18.6684	17.8742	15.8025	Male
21	17.6717	15.8623	14.4061	18.6243	17.486	18.673	16.112	17.7025	19.5752	17.4095	17.0391	18.1248	18.0505	16.0898	Male
10	17.9023	16.3052	14.5062	19.8052	17.8378	18.2917	16.4253	17.9748	19.6567	17.2883	17.3034	17.8856	18.3376	16.1758	Male
12	18.0257	16.0696	14.1912	19.4864	18.1633	19.0534	16.088	17.5861	19.6635	17.5167	17.0709	18.3074	18.221	15.9135	Male
26	18.5191	15.7722	15.8568	18.8727	19.3001	18.6188	15.8529	18.1474	18.8696	17.9881	16.9708	18.8803	17.9969	15.9955	Male
5	18.1988	16.4411	15.0022	19.143	18.2265	18.7657	16.3894	17.9522	19.5953	17.9701	17.2052	18.2267	18.2504	16.3048	Mix
1	18.2623	16.9376	14.8806	19.7909	18.2416	19.5468	16.2225	17.6665	19.7545	18.0021	17.251	18.3998	18.3125	16.2605	Mix
0	18.1077	15.9606	14.6223	19.5402	18.3895	19.1004	15.9969	17.6392	19.5432	17.6982	17.0334	18.0743	17.9733	15.7654	Mix
23	16.7046	14.4398	13.3983	18.5005	17.4904	18.5032	15.4219	17.1968	19.6848	16.2965	16.3167	17.7892	17.3686	15.5128	Mix
8	17.7885	16.2236	14.5484	19.4238	18.2667	19.1154	16.0969	17.6105	19.4643	17.7543	16.9789	18.3685	18.0041	16.2345	Mix
9	15.4146	12.9289	12.9626	17.6877	17.7775	18.0047	15.1769	16.9271	18.707	16.5101	16.0706	17.8093	17.2028	15.24	Mix
13	15.4813	12.5953	13.1526	18.3713	17.5974	18.2831	15.6509	16.9597	18.9742	16.2093	16.3643	18.0087	17.5494	15.5982	Mix
4	16.8583	14.8958	13.965	18.8003	17.7327	18.7796	15.958	17.3178	19.6899	17.0187	16.7127	18.1066	17.8649	16.0144	Mix
2	16.502	13.6781	13.5933	18.4004	17.5254	18.473	15.6915	17.2211	19.0933	16.6725	16.5053	17.8791	17.7359	15.5646	Mix
7	16.4276	14.3833	13.6331	18.4401	17.8689	18.5543	15.5163	17.2526	19.1101	17.0406	16.4684	18.0528	17.6411	15.5748	Mix
30	16.1818	13.9038	13.8747	18.4518	17.4102	17.9955	15.9109	17.6232	18.8398	17.0409	16.7448	18.257	17.677	16.116	Mix
18	17.4853	15.6165	14.5034	19.026	18.0857	18.6106	15.9211	17.7173	19.0814	17.647	16.968	18.0926	17.905	16.1605	Female
19	15.5291	13.2006	13.2048	17.5608	17.4924	17.8451	15.3313	17.0762	18.5143	16.6485	16.2567	17.8243	17.4156	15.5068	Female
16	14.5899	11.4331	12.3446	16.5273	16.862	17.5851	14.8031	16.3549	18.2233	15.5888	15.6833	17.5057	16.88	14.8661	Female
17	16.7199	15.594	14.9235	17.9925	17.0546	17.7308	16.6847	17.6629	18.2068	18.7435	17.5099	18.2875	18.5783	16.9241	Female

## Sheet: Figure 3j
Group	AR+++ (%)	AR++ (%)	AR+ (%)	AR- (%)	Total sample
MBC	0.699115	0.159292	0.0884956	0.0530973	113
FBC	0.5	0.174419	0.151163	0.174419	86

## Sheet: Figure 4d
Sample	group	FASN
TCGA-3C-AAAU-01A	Female	21.2424
TCGA-3C-AALI-01A	Female	22.9665
TCGA-3C-AALJ-01A	Female	21.5656
TCGA-3C-AALK-01A	Female	22.7289
TCGA-4H-AAAK-01A	Female	21.6854
TCGA-5L-AAT0-01A	Female	19.6077
TCGA-5L-AAT1-01A	Female	20.7379
TCGA-5T-A9QA-01A	Female	21.42
TCGA-A1-A0SB-01A	Female	19.1723
TCGA-A1-A0SD-01A	Female	20.8737
TCGA-A1-A0SE-01A	Female	21.5894
TCGA-A1-A0SF-01A	Female	20.3938
TCGA-A1-A0SG-01A	Female	21.8174
TCGA-A1-A0SI-01A	Female	21.5833
TCGA-A1-A0SJ-01A	Female	21.6642
TCGA-A1-A0SN-01A	Female	22.0667
TCGA-A1-A0SQ-01A	Female	21.9673
TCGA-A2-A0CK-01A	Female	20.0183
TCGA-A2-A0CL-01A	Female	20.2772
TCGA-A2-A0CO-01A	Female	20.7771
TCGA-A2-A0CP-01A	Female	21.3446
TCGA-A2-A0CQ-01A	Female	19.4124
TCGA-A2-A0CR-01A	Female	18.4946
TCGA-A2-A0CS-01A	Female	21.5779
TCGA-A2-A0CT-01A	Female	19.866
TCGA-A2-A0CU-01A	Female	21.385
TCGA-A2-A0CV-01A	Female	19.7271
TCGA-A2-A0CW-01A	Female	21.5108
TCGA-A2-A0CX-01A	Female	21.5188
TCGA-A2-A0CY-01A	Female	19.7445
TCGA-A2-A0CZ-01A	Female	19.1415
TCGA-A2-A0D3-01A	Female	23.5541
TCGA-A2-A0D4-01A	Female	20.4214
TCGA-A2-A0EM-01A	Female	21.1922
TCGA-A2-A0EN-01A	Female	20.2072
TCGA-A2-A0EO-01A	Female	22.8859
TCGA-A2-A0EP-01A	Female	19.8571
TCGA-A2-A0ER-01A	Female	20.6031
TCGA-A2-A0ES-01A	Female	20.7133
TCGA-A2-A0ET-01A	Female	21.1792
TCGA-A2-A0EU-01A	Female	20.197
TCGA-A2-A0EV-01A	Female	20.338
TCGA-A2-A0EW-01A	Female	21.3388
TCGA-A2-A0EY-01A	Female	22.4743
TCGA-A2-A0SU-01A	Female	22.0541
TCGA-A2-A0SY-01A	Female	21.8002
TCGA-A2-A0T3-01A	Female	20.5398
TCGA-A2-A0T4-01A	Female	19.7105
TCGA-A2-A0T5-01A	Female	23.1308
TCGA-A2-A0T6-01A	Female	20.9853
TCGA-A2-A0T7-01A	Female	21.3287
TCGA-A2-A0YC-01A	Female	22.5452
TCGA-A2-A0YD-01A	Female	19.8815
TCGA-A2-A0YF-01A	Female	20.6985
TCGA-A2-A0YG-01A	Female	21.12
TCGA-A2-A0YH-01A	Female	21.9826
TCGA-A2-A0YI-01A	Female	19.5946
TCGA-A2-A0YJ-01A	Female	20.2292
TCGA-A2-A0YK-01A	Female	20.2455
TCGA-A2-A0YL-01A	Female	20.3816
TCGA-A2-A0YT-01A	Female	22.9712
TCGA-A2-A1FV-01A	Female	18.4995
TCGA-A2-A1FW-01A	Female	23.4673
TCGA-A2-A1FX-01A	Female	21.3322
TCGA-A2-A1FZ-01A	Female	20.3449
TCGA-A2-A1G0-01A	Female	24.8373
TCGA-A2-A1G4-01A	Female	19.9946
TCGA-A2-A259-01A	Female	20.0346
TCGA-A2-A25A-01A	Female	19.6872
TCGA-A2-A25B-01A	Female	21.0923
TCGA-A2-A25C-01A	Female	20.2017
TCGA-A2-A25D-01A	Female	23.2112
TCGA-A2-A25E-01A	Female	20.8572
TCGA-A2-A3KC-01A	Female	20.158
TCGA-A2-A3KD-01A	Female	21.7589
TCGA-A2-A3XV-01A	Female	24.8371
TCGA-A2-A3XW-01A	Female	20.0903
TCGA-A2-A3Y0-01A	Female	22.0051
TCGA-A2-A4RW-01A	Female	20.5942
TCGA-A2-A4RX-01A	Female	19.4284
TCGA-A2-A4RY-01A	Female	21.849
TCGA-A2-A4S0-01A	Female	20.5093
TCGA-A2-A4S1-01A	Female	18.1648
TCGA-A2-A4S2-01A	Female	21.7899
TCGA-A2-A4S3-01A	Female	22.0513
TCGA-A7-A13F-01A	Female	22.5871
TCGA-A7-A13G-01B	Female	19.2967
TCGA-A7-A13H-01A	Female	20.7022
TCGA-A7-A26E-01A	Female	18.5419
TCGA-A7-A26E-01B	Female	18.496
TCGA-A7-A26H-01A	Female	21.31
TCGA-A7-A26J-01A	Female	21.5185
TCGA-A7-A26J-01B	Female	20.423
TCGA-A7-A2KD-01A	Female	23.0356
TCGA-A7-A3IY-01A	Female	18.2626
TCGA-A7-A3IZ-01A	Female	21.8637
TCGA-A7-A3J0-01A	Female	20.6366
TCGA-A7-A3J1-01A	Female	21.0372
TCGA-A7-A3RF-01A	Female	22.6657
TCGA-A7-A425-01A	Female	21.1576
TCGA-A7-A426-01A	Female	20.4255
TCGA-A7-A4SA-01A	Female	21.0886
TCGA-A7-A4SB-01A	Female	21.3564
TCGA-A7-A4SC-01A	Female	20.229
TCGA-A7-A4SF-01A	Female	21.2887
TCGA-A7-A56D-01A	Female	19.0711
TCGA-A7-A5ZW-01A	Female	20.8593
TCGA-A7-A5ZX-01A	Female	20.6986
TCGA-A7-A6VX-01A	Female	21.4076
TCGA-A8-A06N-01A	Female	20.2237
TCGA-A8-A06O-01A	Female	23.2592
TCGA-A8-A06P-01A	Female	22.0397
TCGA-A8-A06Q-01A	Female	23.7751
TCGA-A8-A06R-01A	Female	20.6794
TCGA-A8-A06T-01A	Female	20.5546
TCGA-A8-A06U-01A	Female	19.672
TCGA-A8-A06X-01A	Female	20.9649
TCGA-A8-A06Y-01A	Female	19.7385
TCGA-A8-A06Z-01A	Female	22.9252
TCGA-A8-A075-01A	Female	21.5926
TCGA-A8-A076-01A	Female	21.6557
TCGA-A8-A079-01A	Female	22.0136
TCGA-A8-A07B-01A	Female	22.9311
TCGA-A8-A07E-01A	Female	21.0735
TCGA-A8-A07F-01A	Female	19.7267
TCGA-A8-A07G-01A	Female	22.1264
TCGA-A8-A07I-01A	Female	21.1758
TCGA-A8-A07J-01A	Female	18.9503
TCGA-A8-A07L-01A	Female	22.1667
TCGA-A8-A07P-01A	Female	23.2049
TCGA-A8-A07S-01A	Female	18.8357
TCGA-A8-A07W-01A	Female	20.8404
TCGA-A8-A07Z-01A	Female	22.4774
TCGA-A8-A081-01A	Female	20.1124
TCGA-A8-A082-01A	Female	19.6112
TCGA-A8-A083-01A	Female	20.0016
TCGA-A8-A084-01A	Female	21.4594
TCGA-A8-A086-01A	Female	20.5438
TCGA-A8-A08A-01A	Female	24.1963
TCGA-A8-A08B-01A	Female	19.6296
TCGA-A8-A08C-01A	Female	21.8822
TCGA-A8-A08F-01A	Female	22.4279
TCGA-A8-A08G-01A	Female	21.046
TCGA-A8-A08H-01A	Female	19.1421
TCGA-A8-A08I-01A	Female	22.5624
TCGA-A8-A08J-01A	Female	21.3765
TCGA-A8-A08L-01A	Female	21.7127
TCGA-A8-A08O-01A	Female	22.6406
TCGA-A8-A08P-01A	Female	21.674
TCGA-A8-A08S-01A	Female	20.0886
TCGA-A8-A08T-01A	Female	20.1515
TCGA-A8-A08Z-01A	Female	20.9059
TCGA-A8-A090-01A	Female	22.5969
TCGA-A8-A091-01A	Female	20.0135
TCGA-A8-A092-01A	Female	23.0688
TCGA-A8-A093-01A	Female	22.0482
TCGA-A8-A094-01A	Female	20.665
TCGA-A8-A095-01A	Female	20.6063
TCGA-A8-A096-01A	Female	20.9091
TCGA-A8-A097-01A	Female	20.5556
TCGA-A8-A099-01A	Female	18.7295
TCGA-A8-A09A-01A	Female	23.1599
TCGA-A8-A09B-01A	Female	23.0869
TCGA-A8-A09D-01A	Female	22.8313
TCGA-A8-A09E-01A	Female	22.5614
TCGA-A8-A09G-01A	Female	23.334
TCGA-A8-A09I-01A	Female	21.0922
TCGA-A8-A09K-01A	Female	21.6191
TCGA-A8-A09M-01A	Female	21.6968
TCGA-A8-A09N-01A	Female	22.1205
TCGA-A8-A09Q-01A	Female	21.9143
TCGA-A8-A09R-01A	Female	21.493
TCGA-A8-A09T-01A	Female	22.4275
TCGA-A8-A09V-01A	Female	20.6533
TCGA-A8-A09W-01A	Female	22.7532
TCGA-A8-A09Z-01A	Female	20.1834
TCGA-A8-A0A1-01A	Female	19.5318
TCGA-A8-A0A2-01A	Female	20.7571
TCGA-A8-A0A4-01A	Female	21.1396
TCGA-A8-A0A6-01A	Female	19.6782
TCGA-A8-A0A9-01A	Female	20.4092
TCGA-A8-A0AB-01A	Female	20.8065
TCGA-A8-A0AD-01A	Female	20.5212
TCGA-AC-A23C-01A	Female	19.759
TCGA-AC-A23E-01A	Female	20.9762
TCGA-AC-A23G-01A	Female	19.5194
TCGA-AC-A23H-01A	Female	21.999
TCGA-AC-A2B8-01A	Female	20.0226
TCGA-AC-A2BM-01A	Female	20.7877
TCGA-AC-A2FB-01A	Female	22.6741
TCGA-AC-A2FE-01A	Female	20.6236
TCGA-AC-A2FF-01A	Female	22.0884
TCGA-AC-A2FG-01A	Female	21.9116
TCGA-AC-A2FK-01A	Female	22.2197
TCGA-AC-A2FO-01A	Female	19.8026
TCGA-AC-A2QI-01A	Female	20.3241
TCGA-AC-A3BB-01A	Female	21.7451
TCGA-AC-A3EH-01A	Female	21.2397
TCGA-AC-A3HN-01A	Female	20.2602
TCGA-AC-A3OD-01B	Female	16.9637
TCGA-AC-A3QP-01A	Female	20.851
TCGA-AC-A3QQ-01B	Female	18.5137
TCGA-AC-A3TM-01A	Female	19.7727
TCGA-AC-A3TN-01A	Female	20.7928
TCGA-AC-A3W5-01A	Female	20.7793
TCGA-AC-A3W6-01A	Female	19.0832
TCGA-AC-A3W7-01A	Female	19.6828
TCGA-AC-A3YI-01A	Female	20.3836
TCGA-AC-A3YJ-01A	Female	19.5524
TCGA-AC-A4ZE-01A	Female	20.5373
TCGA-AC-A5EH-01A	Female	23.6126
TCGA-AC-A5XS-01A	Female	19.3692
TCGA-AC-A5XU-01A	Female	20.4241
TCGA-AC-A62X-01A	Female	19.805
TCGA-AC-A62Y-01A	Female	18.8134
TCGA-AC-A6IV-01A	Female	20.7959
TCGA-AC-A6IX-01A	Female	21.3802
TCGA-AC-A6NO-01A	Female	24.0054
TCGA-AC-A7VB-01A	Female	21.1414
TCGA-AC-A8OP-01A	Female	22.3537
TCGA-AC-A8OR-01A	Female	19.533
TCGA-AC-A8OS-01A	Female	21.3865
TCGA-AN-A03X-01A	Female	22.0109
TCGA-AN-A03Y-01A	Female	20.4394
TCGA-AN-A041-01A	Female	21.2864
TCGA-AN-A046-01A	Female	21.5987
TCGA-AN-A049-01A	Female	19.033
TCGA-AN-A04A-01A	Female	20.0146
TCGA-AN-A0AJ-01A	Female	20.2223
TCGA-AN-A0AK-01A	Female	21.2837
TCGA-AN-A0AM-01A	Female	23.4552
TCGA-AN-A0AS-01A	Female	20.041
TCGA-AN-A0FD-01A	Female	19.3921
TCGA-AN-A0FF-01A	Female	21.0243
TCGA-AN-A0FJ-01A	Female	19.3109
TCGA-AN-A0FK-01A	Female	19.4617
TCGA-AN-A0FN-01A	Female	18.1774
TCGA-AN-A0FS-01A	Female	19.5989
TCGA-AN-A0FT-01A	Female	20.481
TCGA-AN-A0FW-01A	Female	20.5095
TCGA-AN-A0FY-01A	Female	21.582
TCGA-AN-A0FZ-01A	Female	22.0189
TCGA-AN-A0XL-01A	Female	20.8082
TCGA-AN-A0XO-01A	Female	21.4241
TCGA-AN-A0XP-01A	Female	21.0504
TCGA-AN-A0XR-01A	Female	20.2368
TCGA-AN-A0XT-01A	Female	20.6366
TCGA-AN-A0XV-01A	Female	19.7457
TCGA-AN-A0XW-01A	Female	20.5987
TCGA-AO-A126-01A	Female	21.011
TCGA-AQ-A1H2-01A	Female	20.5149
TCGA-AQ-A1H3-01A	Female	22.2809
TCGA-AQ-A7U7-01A	Female	19.9953
TCGA-AR-A0TP-01A	Female	19.2409
TCGA-AR-A0TQ-01A	Female	23.522
TCGA-AR-A0TR-01A	Female	20.494
TCGA-AR-A0TT-01A	Female	21.2184
TCGA-AR-A0TV-01A	Female	19.8984
TCGA-AR-A0TW-01A	Female	21.4584
TCGA-AR-A0TX-01A	Female	23.9621
TCGA-AR-A0TY-01A	Female	19.6876
TCGA-AR-A0TZ-01A	Female	20.9177
TCGA-AR-A0U2-01A	Female	21.9022
TCGA-AR-A0U3-01A	Female	21.2041
TCGA-AR-A1AH-01A	Female	19.2732
TCGA-AR-A1AJ-01A	Female	19.5916
TCGA-AR-A1AK-01A	Female	23.4602
TCGA-AR-A1AL-01A	Female	18.9275
TCGA-AR-A1AM-01A	Female	22.9334
TCGA-AR-A1AN-01A	Female	23.3173
TCGA-AR-A1AO-01A	Female	20.4349
TCGA-AR-A1AP-01A	Female	22.4383
TCGA-AR-A1AS-01A	Female	21.1726
TCGA-AR-A1AT-01A	Female	23.1466
TCGA-AR-A1AU-01A	Female	23.6296
TCGA-AR-A1AW-01A	Female	19.6955
TCGA-AR-A1AX-01A	Female	22.3847
TCGA-AR-A24H-01A	Female	22.5624
TCGA-AR-A24K-01A	Female	22.8043
TCGA-AR-A24L-01A	Female	19.8098
TCGA-AR-A24M-01A	Female	18.5416
TCGA-AR-A24N-01A	Female	20.8314
TCGA-AR-A24O-01A	Female	21.7366
TCGA-AR-A24P-01A	Female	20.9164
TCGA-AR-A24Q-01A	Female	19.7066
TCGA-AR-A24R-01A	Female	20.9072
TCGA-AR-A24S-01A	Female	18.1407
TCGA-AR-A24T-01A	Female	19.1087
TCGA-AR-A24V-01A	Female	20.196
TCGA-AR-A24W-01A	Female	20.0765
TCGA-AR-A24X-01A	Female	23.6411
TCGA-AR-A24Z-01A	Female	20.5287
TCGA-AR-A250-01A	Female	21.2224
TCGA-AR-A251-01A	Female	18.8738
TCGA-AR-A252-01A	Female	20.895
TCGA-AR-A254-01A	Female	21.7079
TCGA-AR-A255-01A	Female	21.009
TCGA-AR-A2LE-01A	Female	20.2879
TCGA-AR-A2LJ-01A	Female	21.5239
TCGA-AR-A2LK-01A	Female	20.4209
TCGA-AR-A2LL-01A	Female	22.8688
TCGA-AR-A2LM-01A	Female	21.4374
TCGA-AR-A2LN-01A	Female	19.813
TCGA-AR-A2LO-01A	Female	21.3586
TCGA-AR-A2LQ-01A	Female	21.9178
TCGA-AR-A5QM-01A	Female	19.3249
TCGA-AR-A5QN-01A	Female	20.3171
TCGA-AR-A5QP-01A	Female	19.3536
TCGA-B6-A0I5-01A	Female	22.1118
TCGA-B6-A0IA-01A	Female	22.8245
TCGA-B6-A0IB-01A	Female	20.3725
TCGA-B6-A0IC-01A	Female	20.9771
TCGA-B6-A0IG-01A	Female	20.1748
TCGA-B6-A0IH-01A	Female	18.6124
TCGA-B6-A0IJ-01A	Female	19.5701
TCGA-B6-A0IM-01A	Female	18.7319
TCGA-B6-A0IN-01A	Female	21.6448
TCGA-B6-A0IO-01A	Female	20.676
TCGA-B6-A0IP-01A	Female	20.6432
TCGA-B6-A0RH-01A	Female	21.0002
TCGA-B6-A0RI-01A	Female	22.3911
TCGA-B6-A0RL-01A	Female	20.019
TCGA-B6-A0RM-01A	Female	20.7488
TCGA-B6-A0RO-01A	Female	21.5833
TCGA-B6-A0RP-01A	Female	19.6775
TCGA-B6-A0RQ-01A	Female	20.3439
TCGA-B6-A0RV-01A	Female	19.1378
TCGA-B6-A0WS-01A	Female	19.4655
TCGA-B6-A0WT-01A	Female	21.892
TCGA-B6-A0WV-01A	Female	21.8281
TCGA-B6-A0WW-01A	Female	20.0225
TCGA-B6-A0WY-01A	Female	21.6316
TCGA-B6-A0WZ-01A	Female	22.1604
TCGA-B6-A0X0-01A	Female	22.3736
TCGA-B6-A0X4-01A	Female	21.1061
TCGA-B6-A0X5-01A	Female	19.1223
TCGA-B6-A0X7-01A	Female	20.3776
TCGA-B6-A1KC-01B	Female	20.9924
TCGA-B6-A1KI-01A	Female	19.4393
TCGA-B6-A2IU-01A	Female	20.3093
TCGA-B6-A401-01A	Female	22.5564
TCGA-B6-A408-01A	Female	19.5917
TCGA-B6-A40B-01A	Female	19.9992
TCGA-B6-A40C-01A	Female	21.8204
TCGA-BH-A0AU-01A	Female	22.8449
TCGA-BH-A0AW-01A	Female	21.9132
TCGA-BH-A0AY-01A	Female	22.493
TCGA-BH-A0AZ-01A	Female	20.1237
TCGA-BH-A0B0-01A	Female	20.1916
TCGA-BH-A0B1-01A	Female	21.4285
TCGA-BH-A0B5-01A	Female	20.0415
TCGA-BH-A0B6-01A	Female	19.9924
TCGA-BH-A0B7-01A	Female	21.2205
TCGA-BH-A0B8-01A	Female	20.5149
TCGA-BH-A0BA-01A	Female	21.8296
TCGA-BH-A0BD-01A	Female	20.8621
TCGA-BH-A0BF-01A	Female	21.1178
TCGA-BH-A0BM-01A	Female	20.4796
TCGA-BH-A0BO-01A	Female	21.5023
TCGA-BH-A0BP-01A	Female	20.9336
TCGA-BH-A0BQ-01A	Female	21.8019
TCGA-BH-A0BR-01A	Female	21.5851
TCGA-BH-A0BT-01A	Female	21.1094
TCGA-BH-A0BZ-01A	Female	22.3085
TCGA-BH-A0C1-01B	Female	20.5616
TCGA-BH-A0C3-01A	Female	23.8152
TCGA-BH-A0C7-01B	Female	21.0303
TCGA-BH-A0DE-01A	Female	20.2574
TCGA-BH-A0DG-01A	Female	20.672
TCGA-BH-A0DI-01A	Female	20.135
TCGA-BH-A0DL-01A	Female	19.8638
TCGA-BH-A0DO-01B	Female	19.0952
TCGA-BH-A0DT-01A	Female	21.773
TCGA-BH-A0DV-01A	Female	19.6795
TCGA-BH-A0DX-01A	Female	21.2743
TCGA-BH-A0E9-01B	Female	19.7784
TCGA-BH-A0EA-01A	Female	21.2563
TCGA-BH-A0EI-01A	Female	19.7372
TCGA-BH-A0H3-01A	Female	21.4804
TCGA-BH-A0H5-01A	Female	20.2286
TCGA-BH-A0HA-01A	Female	19.9851
TCGA-BH-A0HY-01A	Female	21.5227
TCGA-BH-A0W3-01A	Female	20.2338
TCGA-BH-A0W4-01A	Female	21.4621
TCGA-BH-A0W5-01A	Female	20.4759
TCGA-BH-A0W7-01A	Female	20.2602
TCGA-BH-A18F-01A	Female	20.3924
TCGA-BH-A18H-01A	Female	22.3278
TCGA-BH-A18I-01A	Female	19.772
TCGA-BH-A18J-01A	Female	19.5926
TCGA-BH-A18K-01A	Female	22.2403
TCGA-BH-A18L-01A	Female	23.51
TCGA-BH-A18M-01A	Female	22.11
TCGA-BH-A18N-01A	Female	20.3473
TCGA-BH-A18P-01A	Female	20.7362
TCGA-BH-A18S-01A	Female	20.5658
TCGA-BH-A18U-01A	Female	21.2113
TCGA-BH-A1EO-01A	Female	18.8121
TCGA-BH-A1ES-01A	Female	20.3134
TCGA-BH-A1ET-01A	Female	20.3098
TCGA-BH-A1EU-01A	Female	18.7737
TCGA-BH-A1EV-01A	Female	18.8767
TCGA-BH-A1EX-01A	Female	19.3706
TCGA-BH-A1EY-01A	Female	22.2647
TCGA-BH-A1F2-01A	Female	20.3889
TCGA-BH-A1F5-01A	Female	20.8705
TCGA-BH-A1F8-01A	Female	19.9498
TCGA-BH-A1FB-01A	Female	21.1989
TCGA-BH-A1FD-01A	Female	21.5759
TCGA-BH-A1FE-01A	Female	20.4312
TCGA-BH-A1FG-01A	Female	20.3511
TCGA-BH-A1FH-01A	Female	18.8597
TCGA-BH-A1FL-01A	Female	20.4456
TCGA-BH-A1FM-01A	Female	20.0574
TCGA-BH-A1FN-01A	Female	19.3312
TCGA-BH-A1FR-01A	Female	19.9115
TCGA-BH-A201-01A	Female	20.4182
TCGA-BH-A202-01A	Female	23.4132
TCGA-BH-A209-01A	Female	19.5147
TCGA-BH-A28O-01A	Female	20.3372
TCGA-BH-A28Q-01A	Female	23.2671
TCGA-BH-A2L8-01A	Female	21.1686
TCGA-BH-A42T-01A	Female	20.6379
TCGA-BH-A42V-01A	Female	22.622
TCGA-BH-A5IZ-01A	Female	20.7421
TCGA-BH-A5J0-01A	Female	20.91
TCGA-BH-A6R8-01A	Female	23.4487
TCGA-BH-A8FY-01A	Female	19.4788
TCGA-BH-A8FZ-01A	Female	22.0964
TCGA-BH-A8G0-01A	Female	20.7917
TCGA-BH-AB28-01A	Female	22.3181
TCGA-C8-A12M-01A	Female	21.6522
TCGA-C8-A12N-01A	Female	20.029
TCGA-C8-A12O-01A	Female	22.9113
TCGA-C8-A12T-01A	Female	23.0194
TCGA-C8-A12U-01A	Female	23.2428
TCGA-C8-A12W-01A	Female	23.7571
TCGA-C8-A12X-01A	Female	20.4871
TCGA-C8-A130-01A	Female	20.3236
TCGA-C8-A132-01A	Female	21.2874
TCGA-C8-A133-01A	Female	22.3625
TCGA-C8-A138-01A	Female	20.0108
TCGA-C8-A1HE-01A	Female	19.6799
TCGA-C8-A1HG-01A	Female	20.2185
TCGA-C8-A1HI-01A	Female	20.2612
TCGA-C8-A1HL-01A	Female	19.0526
TCGA-C8-A1HM-01A	Female	20.6453
TCGA-C8-A1HN-01A	Female	20.6335
TCGA-C8-A1HO-01A	Female	20.1361
TCGA-C8-A26V-01A	Female	19.3352
TCGA-C8-A26W-01A	Female	19.3575
TCGA-C8-A26Z-01A	Female	21.1557
TCGA-C8-A273-01A	Female	22.0503
TCGA-C8-A274-01A	Female	18.9853
TCGA-C8-A27A-01A	Female	20.5051
TCGA-C8-A3M8-01A	Female	20.9488
TCGA-C8-A8HQ-01A	Female	23.6883
TCGA-D8-A13Y-01A	Female	19.1099
TCGA-D8-A140-01A	Female	20.7835
TCGA-D8-A141-01A	Female	23.4462
TCGA-D8-A145-01A	Female	20.4445
TCGA-D8-A146-01A	Female	20.9494
TCGA-D8-A1J8-01A	Female	17.7437
TCGA-D8-A1J9-01A	Female	22.7227
TCGA-D8-A1JB-01A	Female	20.8672
TCGA-D8-A1JC-01A	Female	21.0573
TCGA-D8-A1JD-01A	Female	23.255
TCGA-D8-A1JE-01A	Female	17.9765
TCGA-D8-A1JH-01A	Female	21.3645
TCGA-D8-A1JI-01A	Female	22.0795
TCGA-D8-A1JJ-01A	Female	20.586
TCGA-D8-A1JM-01A	Female	18.9842
TCGA-D8-A1JN-01A	Female	19.7929
TCGA-D8-A1JP-01A	Female	18.8887
TCGA-D8-A1JS-01A	Female	23.6213
TCGA-D8-A1JT-01A	Female	20.8172
TCGA-D8-A1JU-01A	Female	19.7606
TCGA-D8-A1X5-01A	Female	22.9825
TCGA-D8-A1X6-01A	Female	20.8388
TCGA-D8-A1X7-01A	Female	21.3695
TCGA-D8-A1X8-01A	Female	20.5839
TCGA-D8-A1X9-01A	Female	20.391
TCGA-D8-A1XA-01A	Female	21.2662
TCGA-D8-A1XB-01A	Female	20.4339
TCGA-D8-A1XC-01A	Female	20.6094
TCGA-D8-A1XD-01A	Female	21.7685
TCGA-D8-A1XF-01A	Female	22.9255
TCGA-D8-A1XG-01A	Female	19.3873
TCGA-D8-A1XJ-01A	Female	21.7805
TCGA-D8-A1XL-01A	Female	22.8221
TCGA-D8-A1XM-01A	Female	21.148
TCGA-D8-A1XO-01A	Female	18.7684
TCGA-D8-A1XR-01A	Female	22.2474
TCGA-D8-A1XU-01A	Female	19.6919
TCGA-D8-A1XV-01A	Female	19.7582
TCGA-D8-A1XY-01A	Female	21.0954
TCGA-D8-A1XZ-01A	Female	20.515
TCGA-D8-A1Y0-01A	Female	19.957
TCGA-D8-A1Y1-01A	Female	19.6468
TCGA-D8-A1Y2-01A	Female	20.2654
TCGA-D8-A1Y3-01A	Female	20.058
TCGA-D8-A27E-01A	Female	20.6563
TCGA-D8-A27G-01A	Female	20.0482
TCGA-D8-A27I-01A	Female	20.7675
TCGA-D8-A27K-01A	Female	21.2835
TCGA-D8-A27L-01A	Female	19.9739
TCGA-D8-A27N-01A	Female	20.9102
TCGA-D8-A27P-01A	Female	23.4929
TCGA-D8-A27R-01A	Female	22.3744
TCGA-D8-A27T-01A	Female	18.7387
TCGA-D8-A27V-01A	Female	19.2642
TCGA-D8-A27W-01A	Female	22.2222
TCGA-D8-A3Z5-01A	Female	20.5696
TCGA-D8-A3Z6-01A	Female	22.7801
TCGA-D8-A4Z1-01A	Female	21.2558
TCGA-D8-A73U-01A	Female	18.5731
TCGA-D8-A73W-01A	Female	18.9873
TCGA-D8-A73X-01A	Female	20.8121
TCGA-E2-A105-01A	Female	21.1454
TCGA-E2-A106-01A	Female	22.082
TCGA-E2-A107-01A	Female	21.3618
TCGA-E2-A108-01A	Female	20.9174
TCGA-E2-A109-01A	Female	22.679
TCGA-E2-A10A-01A	Female	20.2771
TCGA-E2-A10B-01A	Female	19.7449
TCGA-E2-A10C-01A	Female	19.8024
TCGA-E2-A10E-01A	Female	19.7025
TCGA-E2-A10F-01A	Female	21.6593
TCGA-E2-A14O-01A	Female	19.7748
TCGA-E2-A14Q-01A	Female	19.8933
TCGA-E2-A14T-01A	Female	21.3507
TCGA-E2-A14U-01A	Female	21.5312
TCGA-E2-A14V-01A	Female	20.7639
TCGA-E2-A14Y-01A	Female	20.1512
TCGA-E2-A14Z-01A	Female	20.0314
TCGA-E2-A152-01A	Female	20.4887
TCGA-E2-A153-01A	Female	22.0725
TCGA-E2-A154-01A	Female	21.0558
TCGA-E2-A155-01A	Female	20.0829
TCGA-E2-A156-01A	Female	22.1146
TCGA-E2-A15A-01A	Female	22.2319
TCGA-E2-A15C-01A	Female	20.2416
TCGA-E2-A15D-01A	Female	20.9439
TCGA-E2-A15E-01A	Female	22.1604
TCGA-E2-A15F-01A	Female	21.7388
TCGA-E2-A15G-01A	Female	21.1338
TCGA-E2-A15H-01A	Female	22.5672
TCGA-E2-A15I-01A	Female	21.964
TCGA-E2-A15J-01A	Female	23.9353
TCGA-E2-A15K-01A	Female	19.6854
TCGA-E2-A15L-01A	Female	20.9388
TCGA-E2-A15M-01A	Female	19.1655
TCGA-E2-A15O-01A	Female	19.6943
TCGA-E2-A15P-01A	Female	22.5647
TCGA-E2-A15R-01A	Female	21.169
TCGA-E2-A15S-01A	Female	21.4989
TCGA-E2-A15T-01A	Female	21.2705
TCGA-E2-A1B1-01A	Female	18.1564
TCGA-E2-A1B4-01A	Female	19.6559
TCGA-E2-A1B5-01A	Female	18.7478
TCGA-E2-A1BC-01A	Female	21.8313
TCGA-E2-A1BD-01A	Female	21.1263
TCGA-E2-A1IE-01A	Female	21.0205
TCGA-E2-A1IF-01A	Female	18.7633
TCGA-E2-A1IG-01A	Female	21.7285
TCGA-E2-A1IH-01A	Female	20.5626
TCGA-E2-A1IJ-01A	Female	20.377
TCGA-E2-A1IK-01A	Female	19.2488
TCGA-E2-A1IL-01A	Female	21.5617
TCGA-E2-A1IN-01A	Female	19.9473
TCGA-E2-A1IO-01A	Female	20.0755
TCGA-E2-A1IU-01A	Female	20.9238
TCGA-E2-A1L6-01A	Female	22.0826
TCGA-E2-A1L8-01A	Female	18.8003
TCGA-E2-A1L9-01A	Female	19.1102
TCGA-E2-A1LA-01A	Female	20.821
TCGA-E2-A2P5-01A	Female	20.897
TCGA-E2-A2P6-01A	Female	19.3986
TCGA-E2-A3DX-01A	Female	23.5875
TCGA-E2-A56Z-01A	Female	19.2175
TCGA-E2-A570-01A	Female	20.1411
TCGA-E2-A572-01A	Female	19.6583
TCGA-E2-A576-01A	Female	19.9511
TCGA-E2-A9RU-01A	Female	20.9851
TCGA-E9-A1N4-01A	Female	23.4939
TCGA-E9-A1N5-01A	Female	21.3936
TCGA-E9-A1N6-01A	Female	21.9733
TCGA-E9-A1NA-01A	Female	20.1594
TCGA-E9-A1NE-01A	Female	22.3782
TCGA-E9-A1NF-01A	Female	20.3827
TCGA-E9-A1NG-01A	Female	19.7151
TCGA-E9-A1NH-01A	Female	19.4808
TCGA-E9-A1NI-01A	Female	23.1493
TCGA-E9-A1R2-01A	Female	20.9704
TCGA-E9-A227-01A	Female	22.6993
TCGA-E9-A22A-01A	Female	19.1155
TCGA-E9-A22B-01A	Female	21.4462
TCGA-E9-A22D-01A	Female	19.4041
TCGA-E9-A22E-01A	Female	18.6661
TCGA-E9-A22H-01A	Female	20.6251
TCGA-E9-A295-01A	Female	22.3579
TCGA-E9-A3Q9-01A	Female	20.1765
TCGA-E9-A3X8-01A	Female	19.5994
TCGA-E9-A54X-01A	Female	20.1084
TCGA-E9-A54Y-01A	Female	22.3321
TCGA-E9-A5FK-01A	Female	20.7576
TCGA-E9-A6HE-01A	Female	22.8951
TCGA-EW-A1IW-01A	Female	21.3472
TCGA-EW-A1IX-01A	Female	20.876
TCGA-EW-A1IY-01A	Female	18.1474
TCGA-EW-A1IZ-01A	Female	19.7158
TCGA-EW-A1J1-01A	Female	20.5819
TCGA-EW-A1J2-01A	Female	19.7795
TCGA-EW-A1J3-01A	Female	19.6724
TCGA-EW-A1J5-01A	Female	21.7526
TCGA-EW-A1J6-01A	Female	17.9495
TCGA-EW-A1OX-01A	Female	22.3835
TCGA-EW-A1OY-01A	Female	22.4726
TCGA-EW-A1OZ-01A	Female	23.8679
TCGA-EW-A1P0-01A	Female	20.0739
TCGA-EW-A1P3-01A	Female	20.6914
TCGA-EW-A1P5-01A	Female	19.7792
TCGA-EW-A1P6-01A	Female	21.3928
TCGA-EW-A1PA-01A	Female	21.6773
TCGA-EW-A1PC-01B	Female	19.7419
TCGA-EW-A1PE-01A	Female	20.6409
TCGA-EW-A1PF-01A	Female	22.1878
TCGA-EW-A1PG-01A	Female	20.3428
TCGA-EW-A2FS-01A	Female	19.5242
TCGA-EW-A2FV-01A	Female	21.3723
TCGA-EW-A2FW-01A	Female	23.02
TCGA-EW-A3E8-01B	Female	21.3858
TCGA-EW-A423-01A	Female	20.4371
TCGA-EW-A424-01A	Female	20.7759
TCGA-EW-A6S9-01A	Female	22.4841
TCGA-EW-A6SC-01A	Female	20.0632
TCGA-GI-A2C8-01A	Female	19.8495
TCGA-GM-A2D9-01A	Female	18.9547
TCGA-GM-A2DA-01A	Female	18.8117
TCGA-GM-A2DC-01A	Female	21.9689
TCGA-GM-A2DK-01A	Female	19.7868
TCGA-GM-A2DL-01A	Female	21.6298
TCGA-GM-A2DM-01A	Female	22.3859
TCGA-GM-A2DN-01A	Female	20.5048
TCGA-GM-A2DO-01A	Female	18.6035
TCGA-GM-A3NY-01A	Female	18.8301
TCGA-GM-A3XG-01A	Female	21.3572
TCGA-GM-A3XN-01A	Female	20.0572
TCGA-GM-A4E0-01A	Female	18.9374
TCGA-GM-A5PV-01A	Female	20.3719
TCGA-GM-A5PX-01A	Female	18.6332
TCGA-HN-A2OB-01A	Female	23.1826
TCGA-JL-A3YW-01A	Female	21.6511
TCGA-JL-A3YX-01A	Female	23.626
TCGA-LD-A66U-01A	Female	21.7147
TCGA-LD-A74U-01A	Female	19.6034
TCGA-LD-A7W6-01A	Female	21.1344
TCGA-LL-A440-01A	Female	19.4193
TCGA-LL-A442-01A	Female	23.0455
TCGA-LL-A50Y-01A	Female	20.2377
TCGA-LL-A5YL-01A	Female	18.5595
TCGA-LL-A5YM-01A	Female	20.146
TCGA-LL-A5YN-01A	Female	20.9415
TCGA-LL-A5YP-01A	Female	20.5623
TCGA-LL-A6FP-01A	Female	19.147
TCGA-LL-A6FQ-01A	Female	22.4659
TCGA-LL-A73Z-01A	Female	19.7888
TCGA-LL-A7SZ-01A	Female	23.0448
TCGA-LL-A7T0-01A	Female	21.6529
TCGA-LL-A8F5-01A	Female	18.7652
TCGA-LL-A9Q3-01A	Female	20.9832
TCGA-LQ-A4E4-01A	Female	20.6617
TCGA-MS-A51U-01A	Female	21.0508
TCGA-OK-A5Q2-01A	Female	21.6361
TCGA-OL-A5D8-01A	Female	22.3841
TCGA-OL-A5DA-01A	Female	20.794
TCGA-OL-A5RU-01A	Female	21.0358
TCGA-OL-A5RV-01A	Female	23.9757
TCGA-OL-A5RX-01A	Female	20.8412
TCGA-OL-A5RY-01A	Female	19.4801
TCGA-OL-A5RZ-01A	Female	20.9125
TCGA-OL-A5S0-01A	Female	18.5919
TCGA-OL-A66H-01A	Female	20.5508
TCGA-OL-A66J-01A	Female	21.4415
TCGA-OL-A66K-01A	Female	22.1326
TCGA-OL-A66L-01A	Female	19.115
TCGA-OL-A66N-01A	Female	18.9549
TCGA-OL-A66O-01A	Female	20.6063
TCGA-OL-A6VQ-01A	Female	22.2602
TCGA-OL-A6VR-01A	Female	22.5694
TCGA-PE-A5DC-01A	Female	20.5417
TCGA-PE-A5DD-01A	Female	19.0177
TCGA-PE-A5DE-01A	Female	20.3674
TCGA-S3-A6ZF-01A	Female	20.6614
TCGA-S3-A6ZG-01A	Female	20.6966
TCGA-S3-A6ZH-01A	Female	23.7399
TCGA-S3-AA0Z-01A	Female	18.6751
TCGA-S3-AA11-01A	Female	20.1588
TCGA-S3-AA12-01A	Female	22.3393
TCGA-S3-AA14-01A	Female	24.959
TCGA-S3-AA17-01A	Female	21.4394
TCGA-UL-AAZ6-01A	Female	20.7885
TCGA-V7-A7HQ-01A	Female	21.4184
TCGA-W8-A86G-01A	Female	19.7945
TCGA-WT-AB41-01A	Female	18.3932
TCGA-WT-AB44-01A	Female	18.8163
TCGA-XX-A899-01A	Female	22.9127
TCGA-XX-A89A-01A	Female	19.6618
TCGA-Z7-A8R5-01A	Female	18.2492
TCGA-Z7-A8R6-01A	Female	21.1209
TCGA-A1-A0SM-01A	Male	22.1404
TCGA-A8-A085-01A	Male	22.4159
TCGA-AC-A62V-01A	Male	22.1194
TCGA-AO-A1KQ-01A	Male	21.5726
TCGA-AQ-A54O-01A	Male	20.7147
TCGA-AR-A1AV-01A	Male	22.2687
TCGA-BH-A0B4-01A	Male	22.0076
TCGA-BH-A0DD-01A	Male	20.5556
TCGA-D8-A1XS-01A	Male	23.8016
TCGA-E2-A14W-01A	Male	22.4665
TCGA-EW-A1PD-01A	Male	21.6903
TCGA-EW-A6SA-01A	Male	22.1062

## Sheet: Figure 4f
Sample ID	Group	FASN IRS			Sample ID	Group	FASN IRS
Sample 1	Male	8			Sample 1	Male	8
Sample 2	Male	9			Sample 2	Male	9
Sample 3	Male	3			Sample 3	Male	3
Sample 4	Male	9			Sample 4	Male	9
Sample 5	Male	12			Sample 5	Male	12
Sample 6	Male	6			Sample 6	Male	6
Sample 7	Male	8			Sample 7	Male	8
Sample 8	Male	8			Sample 8	Male	8
Sample 9	Male	4			Sample 9	Male	4
Sample 10	Male	9			Sample 10	Male	9
Sample 11	Male	6			Sample 11	Male	6
Sample 12	Male	8			Sample 12	Male	8
Sample 13	Male	9			Sample 13	Male	9
Sample 14	Male	6			Sample 14	Male	6
Sample 15	Male	12			Sample 15	Male	12
Sample 16	Male	6			Sample 16	Male	6
Sample 17	Male	9			Sample 17	Male	9
Sample 18	Male	9			Sample 18	Male	9
Sample 19	Male	9			Sample 19	Male	9
Sample 20	Male	8			Sample 20	Male	8
Sample 21	Male	6			Sample 21	Male	6
Sample 22	Male	12			Sample 22	Male	12
Sample 23	Male	12			Sample 23	Male	12
Sample 24	Male	9			Sample 24	Male	9
Sample 25	Male	9			Sample 25	Male	9
Sample 26	Male	4			Sample 26	Male	4
Sample 27	Male	12			Sample 27	Male	12
Sample 28	Male	9			Sample 28	Male	9
Sample 29	Male	6			Sample 29	Male	6
Sample 30	Male	4			Sample 30	Male	4
Sample 31	Female	2			Sample 31	Female	2
Sample 32	Female	8			Sample 32	Female	8
Sample 33	Female	3			Sample 33	Female	3
Sample 34	Female	12			Sample 34	Female	12
Sample 35	Female	8			Sample 35	Female	8
Sample 36	Female	1			Sample 36	Female	1
Sample 37	Female	6			Sample 37	Female	6
Sample 38	Female	2			Sample 38	Female	2
Sample 39	Female	1			Sample 39	Female	1
Sample 40	Female	9			Sample 40	Female	9
Sample 41	Female	1			Sample 41	Female	1
Sample 42	Female	12			Sample 42	Female	12
Sample 43	Female	8			Sample 43	Female	8
Sample 44	Female	4			Sample 44	Female	4
Sample 45	Female	9			Sample 45	Female	9
Sample 46	Female	3			Sample 46	Female	3
Sample 47	Female	6			Sample 47	Female	6
Sample 48	Female	1			Sample 48	Female	1
Sample 49	Female	6			Sample 49	Female	6
Sample 50	Female	4			Sample 50	Female	4
Sample 51	Female	4			Sample 51	Female	4
Sample 52	Female	12			Sample 52	Female	12
Sample 53	Female	6			Sample 53	Female	6
Sample 54	Female	4			Sample 54	Female	4
Sample 55	Female	2			Sample 55	Female	2
Sample 56	Female	6			Sample 56	Female	6
Sample 57	Female	9			Sample 57	Female	9
Sample 58	Female	12			Sample 58	Female	12
Sample 59	Female	6			Sample 59	Female	6
Sample 60	Female	4			Sample 60	Female	4

[truncated: 22 more sheets: Figure 4h, i, Figure 4k, Figure 5b, Figure 6e, Figure 7a, Figure 7b, Figure 7c, Figure 7d, Supplementary Fig 4b, Supplementary Fig 6a, Supplementary Fig 8g, Supplementary Fig 12b, Supplementary Fig 12c, Supplementary Fig 13c, Supplementary Fig 13d, e, Supplementary Fig 14a, k, Supplementary Fig 14d, e, Supplementary Fig 15a, Supplementary Fig15b, Supplementary Fig15c …]
